# Supplementary material for: On the clubionid spiders (Araneae, Clubionidae) from Xishuangbanna, China, with descriptions of two new genera and seven new species
Source: Zookeys. 2021 Oct 14;1062:73–122. doi: 10.3897/zookeys.1062.66845 (PMC8530997; doi:10.3897/zookeys.1062.66845)
Supplement: XML Treatment for Malamatidia zu [file zookeys.1062.66845-treatment2.xml]

<!DOCTYPE tp:taxon-treatment
  PUBLIC "-//TaxonX//DTD Taxonomic Treatment Publishing DTD v0 20100105//EN" "tax-treatment-NSO.dtd">
<tp:taxon-treatment xmlns:tp="http://www.plazi.org/taxpub"><tp:treatment-meta><kwd-group><label>Taxon classification</label><kwd><named-content xmlns:xlink="http://www.w3.org/1999/xlink" content-type="kingdom">Animalia</named-content></kwd><kwd><named-content xmlns:xlink="http://www.w3.org/1999/xlink" content-type="order">Araneae</named-content></kwd><kwd><named-content xmlns:xlink="http://www.w3.org/1999/xlink" content-type="family">Clubionidae</named-content></kwd></kwd-group><mixed-citation publication-type="journal"><person-group><name><surname>Zhang</surname><given-names>Jianshuang</given-names></name><name><surname>Yu</surname><given-names>Hao</given-names></name><name><surname>Li</surname><given-names>Shuqiang</given-names></name></person-group><article-title>On the clubionid spiders (<tp:taxon-name><tp:taxon-name-part taxon-name-part-type="order">Araneae</tp:taxon-name-part></tp:taxon-name>, <tp:taxon-name><tp:taxon-name-part taxon-name-part-type="family">Clubionidae</tp:taxon-name-part></tp:taxon-name>) from Xishuangbanna, China, with descriptions of two new genera and seven new species</article-title><source>Zookeys</source><day>14</day><month>10</month><year>2021</year><volume>1062</volume><fpage>73</fpage><lpage>122</lpage><pub-id pub-id-type="doi">10.3897/zookeys.1062.66845</pub-id></mixed-citation></tp:treatment-meta><tp:nomenclature><tp:taxon-name>
              <object-id xmlns:xlink="http://www.w3.org/1999/xlink" content-type="arpha" xlink:type="simple">D2CD3FA1-93C1-5117-952C-8E59D4394A4A</object-id>
              <tp:taxon-name-part taxon-name-part-type="genus" reg="Malamatidia">Malamatidia</tp:taxon-name-part>
              <tp:taxon-name-part taxon-name-part-type="species" reg="zu">zu</tp:taxon-name-part>
            </tp:taxon-name><tp:taxon-authority>Jäger &amp; Dankittipakul, 2010</tp:taxon-authority><xref ref-type="fig" rid="F1">Figs 1</xref><xref ref-type="fig" rid="F2">, 2</xref><tp:nomenclature-citation-list><tp:nomenclature-citation><tp:taxon-name>
                  <tp:taxon-name-part taxon-name-part-type="genus" reg="Malamatidia">Malamatidia</tp:taxon-name-part>
                  <tp:taxon-name-part taxon-name-part-type="species" reg="zu">zu</tp:taxon-name-part>
                </tp:taxon-name><comment>Jäger &amp; Dankittipakul, 2010: 38, figs 61–63, 73 (♂).</comment></tp:nomenclature-citation><tp:nomenclature-citation><tp:taxon-name>
                  <tp:taxon-name-part taxon-name-part-type="genus" reg="Malamatidia">Malamatidia</tp:taxon-name-part>
                  <tp:taxon-name-part taxon-name-part-type="species" reg="christae">christae</tp:taxon-name-part>
                </tp:taxon-name><comment>Jäger &amp; Dankittipakul, 2010: 39, figs 64–70, 74 (♀). syn. nov.</comment></tp:nomenclature-citation></tp:nomenclature-citation-list></tp:nomenclature><tp:treatment-sec sec-type="material" id="SECID0EQSAG"><title>Material examined.</title><p>China: <bold>Yunnan</bold>: Xishuangbanna: Mengla County: Xishuangbanna Nature Reserve: 1♂ (YHCLU0119), Xiaolongha biodiversity preservation corridor (<named-content xmlns:xlink="http://www.w3.org/1999/xlink" content-type="dwc:verbatimCoordinates" xlink:type="simple"><named-content content-type="geo-json" specific-use="{&#34;type&#34;:&#34;Point&#34;,&#34;coordinates&#34;:[101.631333,21.413300]}" id="NCID0E2SAG" xlink:type="simple">21°24.798'N, 101°37.880'E</named-content></named-content>, 690 m), 28 June 2012, G. Zheng leg., Menglun Town: Menglun Nature Reserve: 1♀ (YHCLU0120), primary tropical seasonal rain forest (<named-content xmlns:xlink="http://www.w3.org/1999/xlink" content-type="dwc:verbatimCoordinates" xlink:type="simple"><named-content content-type="geo-json" specific-use="{&#34;type&#34;:&#34;Point&#34;,&#34;coordinates&#34;:[101.202450,21.964717]}" id="NCID0EDTAG" xlink:type="simple">21°57.883'N, 101°12.147'E</named-content></named-content>, 930 m), 15 August 2011, Q. Zhao leg.; 2♂, primary tropical seasonal rainforest (<named-content xmlns:xlink="http://www.w3.org/1999/xlink" content-type="dwc:verbatimCoordinates" xlink:type="simple"><named-content content-type="geo-json" specific-use="{&#34;type&#34;:&#34;Point&#34;,&#34;coordinates&#34;:[101.198217,21.961150]}" id="NCID0ELTAG" xlink:type="simple">21°57.669'N, 101°11.893'E</named-content></named-content>, 790 m), 7 August 2007, G. Zheng leg.; 6♀, valley tropical seasonal rainforest (<named-content xmlns:xlink="http://www.w3.org/1999/xlink" content-type="dwc:verbatimCoordinates" xlink:type="simple"><named-content content-type="geo-json" specific-use="{&#34;type&#34;:&#34;Point&#34;,&#34;coordinates&#34;:[101.275900,21.914900]}" id="NCID0ETTAG" xlink:type="simple">21°54.894'N, 101°16.554'E</named-content></named-content>, 569 m), 1 December 2009, G. Tang leg.</p></tp:treatment-sec><tp:treatment-sec sec-type="diagnosis" id="SECID0EYTAG"><title>Diagnosis.</title><p>Males can be characterised by the sickle-shaped embolus, its tip terminated antero-mesally (Fig. <xref ref-type="fig" rid="F1">1C, D</xref>) (vs. embolus filiform or flagelliform, terminated postero-retrolaterally in other <italic><tp:taxon-name><tp:taxon-name-part taxon-name-part-type="genus" reg="Malamatidia">Malamatidia</tp:taxon-name-part></tp:taxon-name></italic> spp.). The female of <italic><tp:taxon-name><tp:taxon-name-part taxon-name-part-type="genus" reg="Malamatidia">M.</tp:taxon-name-part><tp:taxon-name-part taxon-name-part-type="species" reg="zu">zu</tp:taxon-name-part></tp:taxon-name></italic> is easily differentiated from all other congeners by the oval bursae (Fig. <xref ref-type="fig" rid="F2">2C, D</xref>) (vs. globular bursae).</p></tp:treatment-sec><tp:treatment-sec sec-type="description" id="SECID0EYUAG"><title>Description.</title><p>See <xref ref-type="bibr" rid="B7">Jäger and Dankittipakul (2010)</xref>. Male palp as in Fig. <xref ref-type="fig" rid="F1">1A–E</xref>, epigyne as in Fig. <xref ref-type="fig" rid="F2">2A–D</xref>, habitus as in Fig. <xref ref-type="fig" rid="F2">2E–H</xref>.</p></tp:treatment-sec><tp:treatment-sec sec-type="comments" id="SECID0EOVAG"><title>Comments.</title><p>Both sexes were known for all <italic><tp:taxon-name><tp:taxon-name-part taxon-name-part-type="genus" reg="Malamatidia">Malamatidia</tp:taxon-name-part></tp:taxon-name></italic> species except <italic><tp:taxon-name><tp:taxon-name-part taxon-name-part-type="genus" reg="Malamatidia">M.</tp:taxon-name-part><tp:taxon-name-part taxon-name-part-type="species" reg="christae">christae</tp:taxon-name-part></tp:taxon-name></italic> and <italic><tp:taxon-name><tp:taxon-name-part taxon-name-part-type="genus" reg="Malamatidia">M.</tp:taxon-name-part><tp:taxon-name-part taxon-name-part-type="species" reg="zu">zu</tp:taxon-name-part></tp:taxon-name></italic>. These two species were described based on holotypes from Laos. The former was collected from Luang Nam Tha Province, while the latter was from Luang Prabang Province. <xref ref-type="bibr" rid="B7">Jäger and Dankittipakul (2010)</xref> described these two specimens as separate species because of their different habitats, different sizes, and different colours. Recently, new material containing both sexes has been collected from Xishuangbanna. We matched the females and males based on morphological characters (Fig. <xref ref-type="fig" rid="F2">2E–H</xref>) and DNA barcoding. Consequently, <italic><tp:taxon-name><tp:taxon-name-part taxon-name-part-type="genus" reg="Malamatidia">M.</tp:taxon-name-part><tp:taxon-name-part taxon-name-part-type="species" reg="christae">christae</tp:taxon-name-part></tp:taxon-name></italic> is synonymised with <italic><tp:taxon-name><tp:taxon-name-part taxon-name-part-type="genus" reg="Malamatidia">M.</tp:taxon-name-part><tp:taxon-name-part taxon-name-part-type="species" reg="zu">zu</tp:taxon-name-part></tp:taxon-name></italic>.</p></tp:treatment-sec><tp:treatment-sec sec-type="distribution" id="SECID0EPXAG"><title>Distribution.</title><p>Laos, China (Yunnan Province, new record). The new collections extend the known range of this species by ~ 250 km to the northwest (Xishuangbanna) from the type locality (Luang Prabang).</p></tp:treatment-sec><tp:treatment-sec><!--Section generated to contain objects referenced in tp:taxon-treatment.--><fig id="F1" position="float" orientation="portrait"><object-id xmlns:xlink="http://www.w3.org/1999/xlink" content-type="doi" xlink:type="simple">10.3897/zookeys.1062.66845.figure1</object-id><object-id xmlns:xlink="http://www.w3.org/1999/xlink" content-type="arpha" xlink:type="simple">BF82204B-F4CD-521E-B7A0-158095909091</object-id><label>Figure 1.</label><caption><p>Male palp of <italic><tp:taxon-name><tp:taxon-name-part taxon-name-part-type="genus" reg="Malamatidia">Malamatidia</tp:taxon-name-part><tp:taxon-name-part taxon-name-part-type="species" reg="zu">zu</tp:taxon-name-part></tp:taxon-name></italic><bold>A</bold> prolateral view <bold>B</bold> retrolateral view <bold>C</bold> bulb, prolateral view <bold>D</bold> bulb, ventral view <bold>E</bold> bulb, retrolateral view. Abbreviations: C = conductor; E = embolus; <abbrev xmlns:xlink="http://www.w3.org/1999/xlink" xlink:title="embolic base" id="ABBRID0EIMAG" xlink:type="simple">EB</abbrev> = embolic base; <abbrev xmlns:xlink="http://www.w3.org/1999/xlink" xlink:title="retrolateral tibial apophysis" id="ABBRID0EMMAG" xlink:type="simple">RTA</abbrev> = retrolateral tibial apophysis. Scale bars: 0.10 mm (equal for <bold>A, B</bold>, equal for <bold>C–E</bold>).</p></caption><graphic xmlns:xlink="http://www.w3.org/1999/xlink" xlink:href="zookeys-1062-073-g001.jpg" position="float" orientation="portrait" xlink:type="simple" id="oo_599505.jpg"><uri content-type="original_file" xlink:type="simple">https://binary.pensoft.net/fig/599505</uri></graphic></fig><fig id="F2" position="float" orientation="portrait"><object-id xmlns:xlink="http://www.w3.org/1999/xlink" content-type="doi" xlink:type="simple">10.3897/zookeys.1062.66845.figure2</object-id><object-id xmlns:xlink="http://www.w3.org/1999/xlink" content-type="arpha" xlink:type="simple">615103C6-096C-54EC-A2F0-FA77F0700BBC</object-id><label>Figure 2.</label><caption><p><italic><tp:taxon-name><tp:taxon-name-part taxon-name-part-type="genus" reg="Malamatidia">Malamatidia</tp:taxon-name-part><tp:taxon-name-part taxon-name-part-type="species" reg="zu">zu</tp:taxon-name-part></tp:taxon-name></italic>, epigyne (<bold>A–D</bold>), male habitus (<bold>E, F</bold>) and female habitus (<bold>G, H</bold>) <bold>A</bold> intact, ventral view <bold>B</bold> cleared, ventral view <bold>C</bold> cleared, dorsal view <bold>D</bold> cleared, dorsal view <bold>E</bold> dorsal view <bold>F</bold> lateral view <bold>G</bold> dorsal view <bold>H</bold> ventral view. Abbreviations: <abbrev xmlns:xlink="http://www.w3.org/1999/xlink" xlink:title="bursa" id="ABBRID0ECOAG" xlink:type="simple">BS</abbrev> = bursa; <abbrev xmlns:xlink="http://www.w3.org/1999/xlink" xlink:title="copulatory duct" id="ABBRID0EGOAG" xlink:type="simple">CD</abbrev> = copulatory duct; <abbrev xmlns:xlink="http://www.w3.org/1999/xlink" xlink:title="copulatory opening" id="ABBRID0EKOAG" xlink:type="simple">CO</abbrev> = copulatory opening; <abbrev xmlns:xlink="http://www.w3.org/1999/xlink" xlink:title="fertilisation duct" id="ABBRID0EOOAG" xlink:type="simple">FD</abbrev> = fertilization duct; <abbrev xmlns:xlink="http://www.w3.org/1999/xlink" xlink:title="spermatheca" id="ABBRID0ESOAG" xlink:type="simple">SP</abbrev> = spermatheca. Scale bars: 0.10 mm (equal for <bold>A–D</bold>); 1 mm (equal for <bold>E, F</bold>, equal for <bold>G, H</bold>).</p></caption><graphic xmlns:xlink="http://www.w3.org/1999/xlink" xlink:href="zookeys-1062-073-g002.jpg" position="float" orientation="portrait" xlink:type="simple" id="oo_599506.jpg"><uri content-type="original_file" xlink:type="simple">https://binary.pensoft.net/fig/599506</uri></graphic></fig></tp:treatment-sec><ref-list><ref id="B7"><mixed-citation xmlns:xlink="http://www.w3.org/1999/xlink" xlink:type="simple"><person-group><name name-style="western"><surname>Jäger</surname><given-names>P</given-names></name><name name-style="western"><surname>Dankittipakul</surname><given-names>P</given-names></name></person-group> (<year>2010</year>) <article-title><tp:taxon-name><tp:taxon-name-part taxon-name-part-type="family">Clubionidae</tp:taxon-name-part></tp:taxon-name> from Laos and Thailand (<tp:taxon-name><tp:taxon-name-part taxon-name-part-type="class">Arachnida</tp:taxon-name-part></tp:taxon-name>: <tp:taxon-name><tp:taxon-name-part taxon-name-part-type="order">Araneae</tp:taxon-name-part></tp:taxon-name>).</article-title><source>Zootaxa</source><volume>2730</volume>(<issue>1</issue>): <fpage>23</fpage>–<lpage>43</lpage>. <ext-link xlink:type="simple" ext-link-type="doi" xlink:href="10.11646/zootaxa.2730.1.2">https://doi.org/10.11646/zootaxa.2730.1.2</ext-link></mixed-citation></ref></ref-list></tp:taxon-treatment>
