# Supplementary material for: On the clubionid spiders (Araneae, Clubionidae) from Xishuangbanna, China, with descriptions of two new genera and seven new species
Source: Zookeys. 2021 Oct 14;1062:73–122. doi: 10.3897/zookeys.1062.66845 (PMC8530997; doi:10.3897/zookeys.1062.66845)
Supplement: XML Treatment for Matidia [file zookeys.1062.66845-treatment3.xml]

<!DOCTYPE tp:taxon-treatment
  PUBLIC "-//TaxonX//DTD Taxonomic Treatment Publishing DTD v0 20100105//EN" "tax-treatment-NSO.dtd">
<tp:taxon-treatment xmlns:tp="http://www.plazi.org/taxpub"><tp:treatment-meta><kwd-group><label>Taxon classification</label><kwd><named-content xmlns:xlink="http://www.w3.org/1999/xlink" content-type="kingdom">Animalia</named-content></kwd><kwd><named-content xmlns:xlink="http://www.w3.org/1999/xlink" content-type="order">Araneae</named-content></kwd><kwd><named-content xmlns:xlink="http://www.w3.org/1999/xlink" content-type="family">Clubionidae</named-content></kwd></kwd-group><mixed-citation publication-type="journal"><person-group><name><surname>Zhang</surname><given-names>Jianshuang</given-names></name><name><surname>Yu</surname><given-names>Hao</given-names></name><name><surname>Li</surname><given-names>Shuqiang</given-names></name></person-group><article-title>On the clubionid spiders (<tp:taxon-name><tp:taxon-name-part taxon-name-part-type="order">Araneae</tp:taxon-name-part></tp:taxon-name>, <tp:taxon-name><tp:taxon-name-part taxon-name-part-type="family">Clubionidae</tp:taxon-name-part></tp:taxon-name>) from Xishuangbanna, China, with descriptions of two new genera and seven new species</article-title><source>Zookeys</source><day>14</day><month>10</month><year>2021</year><volume>1062</volume><fpage>73</fpage><lpage>122</lpage><pub-id pub-id-type="doi">10.3897/zookeys.1062.66845</pub-id></mixed-citation></tp:treatment-meta><tp:nomenclature><label>Genus</label><tp:taxon-name>
              <object-id xmlns:xlink="http://www.w3.org/1999/xlink" content-type="arpha" xlink:type="simple">C80FAB48-1D57-52D1-82F3-5B3C889D61A7</object-id>
              <tp:taxon-name-part taxon-name-part-type="genus" reg="Matidia">Matidia</tp:taxon-name-part>
            </tp:taxon-name><tp:taxon-authority>Thorell, 1878</tp:taxon-authority><tp:nomenclature-citation-list><tp:nomenclature-citation><tp:taxon-name>
                  <tp:taxon-name-part taxon-name-part-type="genus" reg="Matidia">Matidia</tp:taxon-name-part>
                </tp:taxon-name><comment>Thorell, 1878: 182.</comment></tp:nomenclature-citation><tp:nomenclature-citation><tp:taxon-name>
                  <tp:taxon-name-part taxon-name-part-type="genus" reg="Kakaibanoides">Kakaibanoides</tp:taxon-name-part>
                </tp:taxon-name><comment>Barrion &amp; Litsinger, 1995: 149 (type <tp:taxon-name><tp:taxon-name-part taxon-name-part-type="genus" reg="Kakaibanoides">K.</tp:taxon-name-part><tp:taxon-name-part taxon-name-part-type="species" reg="paranga">paranga</tp:taxon-name-part></tp:taxon-name> Barrion &amp; Litsinger, 1995, considered as junior synonym of <tp:taxon-name><tp:taxon-name-part taxon-name-part-type="genus" reg="Matidia">Matidia</tp:taxon-name-part></tp:taxon-name> by Deeleman-Reinhold, 2001: 156).</comment></tp:nomenclature-citation></tp:nomenclature-citation-list></tp:nomenclature><tp:treatment-sec sec-type="type species" id="SECID0EYZAG"><title>Type species.</title><p><italic><tp:taxon-name><tp:taxon-name-part taxon-name-part-type="genus" reg="Matidia">Matidia</tp:taxon-name-part><tp:taxon-name-part taxon-name-part-type="species" reg="virens">virens</tp:taxon-name-part></tp:taxon-name></italic> Thorell, 1878 from Moluccas, Sulawesi.</p></tp:treatment-sec><tp:treatment-sec sec-type="diagnosis" id="SECID0EJ1AG"><title>Diagnosis.</title><p>Species in this genus differ from all other clubionids by the following: the pars cephalica is 2× narrower than the pars thoracica (Figs <xref ref-type="fig" rid="F4">4E, G</xref>, <xref ref-type="fig" rid="F6">6E–G</xref>) (vs. wider), leg I is longest (vs. not longest), and there is a dark ventral abdominal spot in males (Fig. <xref ref-type="fig" rid="F4">4F</xref>) (vs. absent). <italic><tp:taxon-name><tp:taxon-name-part taxon-name-part-type="genus" reg="Matidia">Matidia</tp:taxon-name-part></tp:taxon-name></italic> resembles <italic><tp:taxon-name><tp:taxon-name-part taxon-name-part-type="genus" reg="Malamatidia">Malamatidia</tp:taxon-name-part></tp:taxon-name></italic>, <italic><tp:taxon-name><tp:taxon-name-part taxon-name-part-type="genus" reg="Nusatidia">Nusatidia</tp:taxon-name-part></tp:taxon-name></italic>, and <italic><tp:taxon-name><tp:taxon-name-part taxon-name-part-type="genus" reg="Ramosatidia">Ramosatidia</tp:taxon-name-part></tp:taxon-name></italic> gen. nov. by the slender, greenish body but is consistently separable by the shape of the copulatory organs: the male palp has a ribbon-shaped embolus (Figs <xref ref-type="fig" rid="F3">3A, C–F</xref>, <xref ref-type="fig" rid="F5">5A, C–F</xref>) (vs. embolus not ribbon-shaped), the epigyne has one or two depressions (or an atrium) and no septum (Figs <xref ref-type="fig" rid="F4">4A, B</xref>, <xref ref-type="fig" rid="F6">6A, B</xref>) (vs. depression lacking in <italic><tp:taxon-name><tp:taxon-name-part taxon-name-part-type="genus" reg="Nusatidia">Nusatidia</tp:taxon-name-part></tp:taxon-name></italic> and <italic><tp:taxon-name><tp:taxon-name-part taxon-name-part-type="genus" reg="Ramosatidia">Ramosatidia</tp:taxon-name-part></tp:taxon-name></italic> gen. nov., or present but with a septum in <italic><tp:taxon-name><tp:taxon-name-part taxon-name-part-type="genus" reg="Malamatidia">Malamatidia</tp:taxon-name-part></tp:taxon-name></italic>).</p><fig id="F3" position="float" orientation="portrait"><object-id xmlns:xlink="http://www.w3.org/1999/xlink" content-type="doi" xlink:type="simple">10.3897/zookeys.1062.66845.figure3</object-id><object-id xmlns:xlink="http://www.w3.org/1999/xlink" content-type="arpha" xlink:type="simple">D910753B-4600-5155-9D3D-C8A6F33D2B42</object-id><label>Figure 3.</label><caption><p>Male palp of <italic><tp:taxon-name><tp:taxon-name-part taxon-name-part-type="genus" reg="Matidia">Matidia</tp:taxon-name-part><tp:taxon-name-part taxon-name-part-type="species" reg="spatulata">spatulata</tp:taxon-name-part></tp:taxon-name></italic><bold>A</bold> prolateral view <bold>B</bold> retrolateral view <bold>C</bold> bulb, prolateral view <bold>D</bold> bulb, ventral view <bold>E</bold> bulb, ventrolateral view <bold>F</bold> bulb, retrolateral view. Abbreviations: C = conductor; E = embolus; <abbrev xmlns:xlink="http://www.w3.org/1999/xlink" xlink:title="embolic base" id="ABBRID0E24AG" xlink:type="simple">EB</abbrev> = embolic base; <abbrev xmlns:xlink="http://www.w3.org/1999/xlink" xlink:title="prolateral tibial apophysis" id="ABBRID0E64AG" xlink:type="simple">PTA</abbrev> = prolateral tibial apophysis; <abbrev xmlns:xlink="http://www.w3.org/1999/xlink" xlink:title="retrolateral tibial apophysis" id="ABBRID0ED5AG" xlink:type="simple">RTA</abbrev> = retrolateral tibial apophysis; <abbrev xmlns:xlink="http://www.w3.org/1999/xlink" xlink:title="tegular apophysis" id="ABBRID0EH5AG" xlink:type="simple">TA</abbrev> = tegular apophysis. Scale bars: 0.10 mm (equal for <bold>A, B</bold>, equal for <bold>C–F</bold>).</p></caption><graphic xmlns:xlink="http://www.w3.org/1999/xlink" xlink:href="zookeys-1062-073-g003.jpg" position="float" orientation="portrait" xlink:type="simple" id="oo_599507.jpg"><uri content-type="original_file" xlink:type="simple">https://binary.pensoft.net/fig/599507</uri></graphic></fig><fig id="F4" position="float" orientation="portrait"><object-id xmlns:xlink="http://www.w3.org/1999/xlink" content-type="doi" xlink:type="simple">10.3897/zookeys.1062.66845.figure4</object-id><object-id xmlns:xlink="http://www.w3.org/1999/xlink" content-type="arpha" xlink:type="simple">C93B6534-CB5B-5065-8103-A422F22032E1</object-id><label>Figure 4.</label><caption><p><italic><tp:taxon-name><tp:taxon-name-part taxon-name-part-type="genus" reg="Matidia">Matidia</tp:taxon-name-part><tp:taxon-name-part taxon-name-part-type="species" reg="spatulata">spatulata</tp:taxon-name-part></tp:taxon-name></italic>, epigyne (<bold>A–D</bold>), male habitus (<bold>E, F</bold>) and female habitus (<bold>G, H</bold>) <bold>A</bold> intact, ventral view <bold>B</bold> cleared, ventral view <bold>C</bold> cleared, dorsal view <bold>D</bold> cleared, dorsal view; path of copulatory duct marked <bold>E</bold> dorsal view <bold>F</bold> lateral view <bold>G</bold> dorsal view <bold>H</bold> ventral view. Arrow (<bold>F</bold>) point at dark ventral abdominal spot in male. Abbreviations: <abbrev xmlns:xlink="http://www.w3.org/1999/xlink" xlink:title="bursa" id="ABBRID0E66AG" xlink:type="simple">BS</abbrev> = bursa; <abbrev xmlns:xlink="http://www.w3.org/1999/xlink" xlink:title="copulatory duct" id="ABBRID0EDABG" xlink:type="simple">CD</abbrev> = copulatory duct (dashed line showing schematic course of copulatory duct, dorsal); <abbrev xmlns:xlink="http://www.w3.org/1999/xlink" xlink:title="copulatory opening" id="ABBRID0EHABG" xlink:type="simple">CO</abbrev> = copulatory opening; <abbrev xmlns:xlink="http://www.w3.org/1999/xlink" xlink:title="fertilisation duct" id="ABBRID0ELABG" xlink:type="simple">FD</abbrev> = fertilization duct; <abbrev xmlns:xlink="http://www.w3.org/1999/xlink" xlink:title="spermatheca" id="ABBRID0EPABG" xlink:type="simple">SP</abbrev> = spermatheca. Scale bars: 0.10 mm (equal for <bold>A–D</bold>); 2 mm (equal for <bold>E, F</bold>, equal for <bold>G, H</bold>).</p></caption><graphic xmlns:xlink="http://www.w3.org/1999/xlink" xlink:href="zookeys-1062-073-g004.jpg" position="float" orientation="portrait" xlink:type="simple" id="oo_599508.jpg"><uri content-type="original_file" xlink:type="simple">https://binary.pensoft.net/fig/599508</uri></graphic></fig></tp:treatment-sec><tp:treatment-sec sec-type="comments" id="SECID0E5ABG"><title>Comments.</title><p>Based on the two newly discovered species, the description should be extended from <xref ref-type="bibr" rid="B3">Deeleman-Reinhold (2001)</xref>: the epigyne of <italic><tp:taxon-name><tp:taxon-name-part taxon-name-part-type="genus" reg="Matidia">M.</tp:taxon-name-part><tp:taxon-name-part taxon-name-part-type="species" reg="spatulata">spatulata</tp:taxon-name-part></tp:taxon-name></italic> Chen &amp; Huang, 2006 with 2 depressions, copulatory ducts relatively long (longer than epigyne) (Fig. <xref ref-type="fig" rid="F4">4A–D</xref>) (vs. one central atrium and short ducts (shorter than epigyne) in all other congeners (e.g., <italic><tp:taxon-name><tp:taxon-name-part taxon-name-part-type="genus" reg="Matidia">M.</tp:taxon-name-part><tp:taxon-name-part taxon-name-part-type="species" reg="xieqian">xieqian</tp:taxon-name-part></tp:taxon-name></italic> sp. nov.; Fig. <xref ref-type="fig" rid="F6">6A–D</xref>)); an additional exceptional feature in <italic><tp:taxon-name><tp:taxon-name-part taxon-name-part-type="genus" reg="Matidia">M.</tp:taxon-name-part><tp:taxon-name-part taxon-name-part-type="species" reg="xieqian">xieqian</tp:taxon-name-part></tp:taxon-name></italic> sp. nov. is that the cheliceral promarginal teeth are farther from the fang base than the retromarginal ones (vs. promarginal teeth nearer the fang base in all other known <italic><tp:taxon-name><tp:taxon-name-part taxon-name-part-type="genus" reg="Matidia">Matidia</tp:taxon-name-part></tp:taxon-name></italic> species). Both <italic><tp:taxon-name><tp:taxon-name-part taxon-name-part-type="genus" reg="Matidia">M.</tp:taxon-name-part><tp:taxon-name-part taxon-name-part-type="species" reg="spatulata">spatulata</tp:taxon-name-part></tp:taxon-name></italic> and <italic><tp:taxon-name><tp:taxon-name-part taxon-name-part-type="genus" reg="Matidia">M.</tp:taxon-name-part><tp:taxon-name-part taxon-name-part-type="species" reg="xieqian">xieqian</tp:taxon-name-part></tp:taxon-name></italic> sp. nov. have anteriorly located bursae (vs. bursae located laterally or posteriorly).</p></tp:treatment-sec><tp:treatment-sec sec-type="notes" id="SECID0EODBG"><title>Note.</title><p><xref ref-type="bibr" rid="B3">Deeleman-Reinhold (2001)</xref> considered <italic><tp:taxon-name><tp:taxon-name-part taxon-name-part-type="genus" reg="Matidia">Matidia</tp:taxon-name-part></tp:taxon-name></italic> putatively polyphyletic. In the same work, she established three new, similar closely related genera (<italic><tp:taxon-name><tp:taxon-name-part taxon-name-part-type="genus" reg="Nusatidia">Nusatidia</tp:taxon-name-part></tp:taxon-name></italic>, <italic><tp:taxon-name><tp:taxon-name-part taxon-name-part-type="genus" reg="Pristidia">Pristidia</tp:taxon-name-part></tp:taxon-name></italic>, and <italic><tp:taxon-name><tp:taxon-name-part taxon-name-part-type="genus" reg="Malamatidia">Malamatidia</tp:taxon-name-part></tp:taxon-name></italic>) to accommodate 12 new species from SE Asia, and placed them in the subfamily <tp:taxon-name><tp:taxon-name-part taxon-name-part-type="subfamily">Clubioninae</tp:taxon-name-part></tp:taxon-name>. She also transferred four <italic><tp:taxon-name><tp:taxon-name-part taxon-name-part-type="genus" reg="Matidia">Matidia</tp:taxon-name-part></tp:taxon-name></italic> species to <italic><tp:taxon-name><tp:taxon-name-part taxon-name-part-type="genus" reg="Nusatidia">Nusatidia</tp:taxon-name-part></tp:taxon-name></italic>. The similar somatic characters and sympatric distribution strongly suggest close relationships between the four genera. However, the phylogenetic relationships remain unresolved (<xref ref-type="bibr" rid="B19">Versteirt et al. 2010</xref>).</p></tp:treatment-sec><tp:treatment-sec><!--Section generated to contain objects referenced in tp:taxon-treatment.--><fig id="F6" position="float" orientation="portrait"><object-id xmlns:xlink="http://www.w3.org/1999/xlink" content-type="doi" xlink:type="simple">10.3897/zookeys.1062.66845.figure6</object-id><object-id xmlns:xlink="http://www.w3.org/1999/xlink" content-type="arpha" xlink:type="simple">71A3EC4A-825D-515A-B737-3ACEA62DD36C</object-id><label>Figure 6.</label><caption><p><italic><tp:taxon-name><tp:taxon-name-part taxon-name-part-type="genus" reg="Matidia">Matidia</tp:taxon-name-part><tp:taxon-name-part taxon-name-part-type="species" reg="xieqian">xieqian</tp:taxon-name-part></tp:taxon-name></italic> sp. nov., female paratype and male holotype, epigyne (<bold>A–D</bold>), male habitus (<bold>E, F</bold>) and female habitus (<bold>G, H</bold>) <bold>A</bold> intact, ventral view <bold>B</bold> cleared, ventral view <bold>C</bold> cleared, dorsal view <bold>D</bold> cleared, dorsal view; path of copulatory duct marked <bold>E</bold> dorsal view <bold>F</bold> lateral view <bold>G</bold> dorsal view <bold>H</bold> ventral view. Abbreviations: A = epigynal atrium; <abbrev xmlns:xlink="http://www.w3.org/1999/xlink" xlink:title="bursa" id="ABBRID0EFSBG" xlink:type="simple">BS</abbrev> = bursa; <abbrev xmlns:xlink="http://www.w3.org/1999/xlink" xlink:title="copulatory duct" id="ABBRID0EJSBG" xlink:type="simple">CD</abbrev> = copulatory duct (dashed line showing schematic course of copulatory duct, dorsal); <abbrev xmlns:xlink="http://www.w3.org/1999/xlink" xlink:title="copulatory opening" id="ABBRID0ENSBG" xlink:type="simple">CO</abbrev> = copulatory opening; <abbrev xmlns:xlink="http://www.w3.org/1999/xlink" xlink:title="fertilisation duct" id="ABBRID0ERSBG" xlink:type="simple">FD</abbrev> = fertilization duct; <abbrev xmlns:xlink="http://www.w3.org/1999/xlink" xlink:title="spermatheca" id="ABBRID0EVSBG" xlink:type="simple">SP</abbrev> = spermatheca. Scale bars: 0.20 mm (equal for <bold>A–D</bold>); 1 mm (equal for <bold>E, F</bold>, equal for <bold>G, H</bold>).</p></caption><graphic xmlns:xlink="http://www.w3.org/1999/xlink" xlink:href="zookeys-1062-073-g006.jpg" position="float" orientation="portrait" xlink:type="simple" id="oo_599510.jpg"><uri content-type="original_file" xlink:type="simple">https://binary.pensoft.net/fig/599510</uri></graphic></fig><fig id="F5" position="float" orientation="portrait"><object-id xmlns:xlink="http://www.w3.org/1999/xlink" content-type="doi" xlink:type="simple">10.3897/zookeys.1062.66845.figure5</object-id><object-id xmlns:xlink="http://www.w3.org/1999/xlink" content-type="arpha" xlink:type="simple">78B370E7-4C0F-53AF-BAAC-B45817A33E3D</object-id><label>Figure 5.</label><caption><p>Male palp of the holotype of <italic><tp:taxon-name><tp:taxon-name-part taxon-name-part-type="genus" reg="Matidia">Matidia</tp:taxon-name-part><tp:taxon-name-part taxon-name-part-type="species" reg="xieqian">xieqian</tp:taxon-name-part></tp:taxon-name></italic> sp. nov., left palp and bulb (<bold>A, B, E, F</bold>) and flipped right bulb (<bold>C, D</bold>) <bold>A</bold> prolateral view <bold>B</bold> retrolateral view <bold>C</bold> bulb, prolateral view <bold>D</bold> bulb, ventral view <bold>E</bold> bulb, ventrolateral view <bold>F</bold> retrolateral view. Arrows (<bold>E</bold>) point at three processes of tegular apophysis. Abbreviations: C = conductor; E = embolus; <abbrev xmlns:xlink="http://www.w3.org/1999/xlink" xlink:title="prolateral tibial apophysis" id="ABBRID0EHQBG" xlink:type="simple">PTA</abbrev> = prolateral tibial apophysis; <abbrev xmlns:xlink="http://www.w3.org/1999/xlink" xlink:title="retrolateral tibial apophysis" id="ABBRID0ELQBG" xlink:type="simple">RTA</abbrev> = retrolateral tibial apophysis; <abbrev xmlns:xlink="http://www.w3.org/1999/xlink" xlink:title="tegular apophysis" id="ABBRID0EPQBG" xlink:type="simple">TA</abbrev> = tegular apophysis. Scale bars: 0.20 mm (equal for <bold>A, B</bold>, equal for <bold>C–F</bold>).</p></caption><graphic xmlns:xlink="http://www.w3.org/1999/xlink" xlink:href="zookeys-1062-073-g005.jpg" position="float" orientation="portrait" xlink:type="simple" id="oo_599509.jpg"><uri content-type="original_file" xlink:type="simple">https://binary.pensoft.net/fig/599509</uri></graphic></fig></tp:treatment-sec><ref-list><ref id="B3"><mixed-citation xmlns:xlink="http://www.w3.org/1999/xlink" xlink:type="simple"><person-group><name name-style="western"><surname>Deeleman-Reinhold</surname><given-names>CL</given-names></name></person-group> (<year>2001</year>) <source>Forest Spiders of South East Asia: with a revision of the sac and ground spiders (<tp:taxon-name><tp:taxon-name-part taxon-name-part-type="order">Araneae</tp:taxon-name-part></tp:taxon-name>: <tp:taxon-name><tp:taxon-name-part taxon-name-part-type="family">Clubionidae</tp:taxon-name-part></tp:taxon-name>, <tp:taxon-name><tp:taxon-name-part taxon-name-part-type="family">Corinnidae</tp:taxon-name-part></tp:taxon-name>, <tp:taxon-name><tp:taxon-name-part taxon-name-part-type="family">Liocranidae</tp:taxon-name-part></tp:taxon-name>, <tp:taxon-name><tp:taxon-name-part taxon-name-part-type="family">Gnaphosidae</tp:taxon-name-part></tp:taxon-name>, <tp:taxon-name><tp:taxon-name-part taxon-name-part-type="family">Prodidomidae</tp:taxon-name-part></tp:taxon-name> and <tp:taxon-name><tp:taxon-name-part taxon-name-part-type="family">Trochanterriidae</tp:taxon-name-part></tp:taxon-name>).</source><publisher-name>Brill</publisher-name>, <publisher-loc>Leiden</publisher-loc>, <size units="page">591 pp</size>. <ext-link xlink:type="simple" ext-link-type="doi" xlink:href="10.1163/9789004475588">https://doi.org/10.1163/9789004475588</ext-link></mixed-citation></ref><ref id="B19"><mixed-citation xmlns:xlink="http://www.w3.org/1999/xlink" xlink:type="simple"><person-group><name name-style="western"><surname>Versteirt</surname><given-names>V</given-names></name><name name-style="western"><surname>Baert</surname><given-names>L</given-names></name><name name-style="western"><surname>Jocqué</surname><given-names>R</given-names></name></person-group> (<year>2010</year>) <article-title>New genera and species of canopy living <tp:taxon-name><tp:taxon-name-part taxon-name-part-type="family">Clubionidae</tp:taxon-name-part></tp:taxon-name> (<tp:taxon-name><tp:taxon-name-part taxon-name-part-type="order">Araneae</tp:taxon-name-part></tp:taxon-name>) from Papua New Guinea.</article-title><source>Bulletin de l’Institut Royal des Sciences Naturelles de Belgique, Entomologie</source><volume>80</volume>: <fpage>75</fpage>–<lpage>107</lpage>.</mixed-citation></ref></ref-list></tp:taxon-treatment>
