# Supplementary material for: On the clubionid spiders (Araneae, Clubionidae) from Xishuangbanna, China, with descriptions of two new genera and seven new species
Source: Zookeys. 2021 Oct 14;1062:73–122. doi: 10.3897/zookeys.1062.66845 (PMC8530997; doi:10.3897/zookeys.1062.66845)
Supplement: XML Treatment for Matidia xieqian [file zookeys.1062.66845-treatment5.xml]

<!DOCTYPE tp:taxon-treatment
  PUBLIC "-//TaxonX//DTD Taxonomic Treatment Publishing DTD v0 20100105//EN" "tax-treatment-NSO.dtd">
<tp:taxon-treatment xmlns:tp="http://www.plazi.org/taxpub"><tp:treatment-meta><kwd-group><label>Taxon classification</label><kwd><named-content xmlns:xlink="http://www.w3.org/1999/xlink" content-type="kingdom">Animalia</named-content></kwd><kwd><named-content xmlns:xlink="http://www.w3.org/1999/xlink" content-type="order">Araneae</named-content></kwd><kwd><named-content xmlns:xlink="http://www.w3.org/1999/xlink" content-type="family">Clubionidae</named-content></kwd></kwd-group><mixed-citation publication-type="journal"><person-group><name><surname>Zhang</surname><given-names>Jianshuang</given-names></name><name><surname>Yu</surname><given-names>Hao</given-names></name><name><surname>Li</surname><given-names>Shuqiang</given-names></name></person-group><article-title>On the clubionid spiders (<tp:taxon-name><tp:taxon-name-part taxon-name-part-type="order">Araneae</tp:taxon-name-part></tp:taxon-name>, <tp:taxon-name><tp:taxon-name-part taxon-name-part-type="family">Clubionidae</tp:taxon-name-part></tp:taxon-name>) from Xishuangbanna, China, with descriptions of two new genera and seven new species</article-title><source>Zookeys</source><day>14</day><month>10</month><year>2021</year><volume>1062</volume><fpage>73</fpage><lpage>122</lpage><pub-id pub-id-type="doi">10.3897/zookeys.1062.66845</pub-id></mixed-citation></tp:treatment-meta><tp:nomenclature><tp:taxon-name>
              <object-id xmlns:xlink="http://www.w3.org/1999/xlink" content-type="arpha" xlink:type="simple">6B51C26A-88B7-59F3-97FB-C556977F3155</object-id>
              <tp:taxon-name-part taxon-name-part-type="genus" reg="Matidia">Matidia</tp:taxon-name-part>
              <tp:taxon-name-part taxon-name-part-type="species" reg="xieqian">xieqian</tp:taxon-name-part>
              <object-id xmlns:xlink="http://www.w3.org/1999/xlink" content-type="zoobank" xlink:type="simple">http://zoobank.org/C948F60A-43D6-4898-BF0D-CD89EFF124A6</object-id>
            </tp:taxon-name><tp:taxon-authority>Yu &amp; Li</tp:taxon-authority><tp:taxon-status xmlns:xlink="http://www.w3.org/1999/xlink" xlink:type="simple">sp. nov.</tp:taxon-status><xref ref-type="fig" rid="F5">Figs 5</xref><xref ref-type="fig" rid="F6">, 6</xref></tp:nomenclature><tp:treatment-sec sec-type="type material" id="SECID0EALBG"><title>Type material.</title><p><bold><italic>Holotype</italic></bold> ♂ (<named-content xmlns:xlink="http://www.w3.org/1999/xlink" content-type="dwc:institutional_code" xlink:type="simple">IZCAS</named-content>-Ar34728), China: <bold>Yunnan</bold>: Xishuangbanna: Mengla County: Menglun Town: Menglun Nature Reserve: secondary tropical montane evergreen broad-leaved forest (<named-content xmlns:xlink="http://www.w3.org/1999/xlink" content-type="dwc:verbatimCoordinates" xlink:type="simple"><named-content content-type="geo-json" specific-use="{&#34;type&#34;:&#34;Point&#34;,&#34;coordinates&#34;:[101.199117,21.963067]}" id="NCID0EQLBG" xlink:type="simple">21°57.784'N, 101°11.947'E</named-content></named-content>, 895 m), 6 August 2007, G. Zheng leg. <bold><italic>Paratype</italic></bold>: 1♀ (<named-content xmlns:xlink="http://www.w3.org/1999/xlink" content-type="dwc:institutional_code" xlink:type="simple">IZCAS</named-content>-Ar34729), secondary tropical montane evergreen broad-leaved forest (<named-content xmlns:xlink="http://www.w3.org/1999/xlink" content-type="dwc:verbatimCoordinates" xlink:type="simple"><named-content content-type="geo-json" specific-use="{&#34;type&#34;:&#34;Point&#34;,&#34;coordinates&#34;:[101.205000,21.958900]}" id="NCID0E2LBG" xlink:type="simple">21°57.534'N, 101°12.300'E</named-content></named-content>, 860 m), 4 August 2007, G. Zheng leg.</p></tp:treatment-sec><tp:treatment-sec sec-type="material" id="SECID0EAMBG"><title>Other material examined.</title><p>China: <bold>Yunnan</bold>: Xishuangbanna, Mengla County: Menglun Town: Menglun Nature Reserve: 1♂ (YHCLU0126), 48 km landmark, seasonal rainforest (<named-content xmlns:xlink="http://www.w3.org/1999/xlink" content-type="dwc:verbatimCoordinates" xlink:type="simple"><named-content content-type="geo-json" specific-use="{&#34;type&#34;:&#34;Point&#34;,&#34;coordinates&#34;:[101.329133,21.978400]}" id="NCID0ELMBG" xlink:type="simple">21°58.704'N, 101°19.748'E</named-content></named-content>, 1088 m), 12 August 2011, G. Zheng leg.; Meng’a Town: 1♀ (YHCLU0127), Wengnan Village, secondary seasonal rain forest (<named-content xmlns:xlink="http://www.w3.org/1999/xlink" content-type="dwc:verbatimCoordinates" xlink:type="simple"><named-content content-type="geo-json" specific-use="{&#34;type&#34;:&#34;Point&#34;,&#34;coordinates&#34;:[100.366817,22.083367]}" id="NCID0ETMBG" xlink:type="simple">22°05.002'N, 100°22.009'E</named-content></named-content>, 1137 m), 30 June 2012, Q. Zhao leg.</p></tp:treatment-sec><tp:treatment-sec sec-type="etymology" id="SECID0EYMBG"><title>Etymology.</title><p>The specific name is derived from the Chinese pinyin <italic>xiè qián</italic>, which means crab claw, referring to the concave retrolateral tibial apophysis with two branches resembling a crab claw; noun in apposition.</p></tp:treatment-sec><tp:treatment-sec sec-type="diagnosis" id="SECID0EANBG"><title>Diagnosis.</title><p>Males of <italic><tp:taxon-name><tp:taxon-name-part taxon-name-part-type="genus" reg="Matidia">M.</tp:taxon-name-part><tp:taxon-name-part taxon-name-part-type="species" reg="xieqian">xieqian</tp:taxon-name-part></tp:taxon-name></italic> sp. nov. can be distinguished from other <italic><tp:taxon-name><tp:taxon-name-part taxon-name-part-type="genus" reg="Matidia">Matidia</tp:taxon-name-part></tp:taxon-name></italic> species by the branched retrolateral tibial apophysis (Fig. <xref ref-type="fig" rid="F5">5B</xref>) and a tegular apophysis with three processes (Fig. <xref ref-type="fig" rid="F5">5E</xref>) (vs. <abbrev xmlns:xlink="http://www.w3.org/1999/xlink" xlink:title="retrolateral tibial apophysis" id="ABBRID0EAOBG" xlink:type="simple">RTA</abbrev> unbranched, tegular apophysis absent or present but with only process in other species). Females of this species resemble those of <italic><tp:taxon-name><tp:taxon-name-part taxon-name-part-type="genus" reg="Matidia">M.</tp:taxon-name-part><tp:taxon-name-part taxon-name-part-type="species" reg="simia">simia</tp:taxon-name-part></tp:taxon-name></italic> Deeleman-Reinhold, 2001 in having an epigynal atrium, lacking in all other <italic><tp:taxon-name><tp:taxon-name-part taxon-name-part-type="genus" reg="Matidia">Matidia</tp:taxon-name-part></tp:taxon-name></italic> species, but differ by the: (1) copulatory ducts 3× longer than spermathecae (Fig. <xref ref-type="fig" rid="F6">6C, D</xref>) (vs. &lt; 2× longer than spermathecae); (2) spermathecae situated posteriorly to bursae (Fig. <xref ref-type="fig" rid="F6">6C, D</xref>) (vs. anteriorly); (3) spermathecae not coiled (Fig. <xref ref-type="fig" rid="F6">6C, D</xref>) (vs. coiled).</p><fig id="F5" position="float" orientation="portrait"><object-id xmlns:xlink="http://www.w3.org/1999/xlink" content-type="doi" xlink:type="simple">10.3897/zookeys.1062.66845.figure5</object-id><object-id xmlns:xlink="http://www.w3.org/1999/xlink" content-type="arpha" xlink:type="simple">78B370E7-4C0F-53AF-BAAC-B45817A33E3D</object-id><label>Figure 5.</label><caption><p>Male palp of the holotype of <italic><tp:taxon-name><tp:taxon-name-part taxon-name-part-type="genus" reg="Matidia">Matidia</tp:taxon-name-part><tp:taxon-name-part taxon-name-part-type="species" reg="xieqian">xieqian</tp:taxon-name-part></tp:taxon-name></italic> sp. nov., left palp and bulb (<bold>A, B, E, F</bold>) and flipped right bulb (<bold>C, D</bold>) <bold>A</bold> prolateral view <bold>B</bold> retrolateral view <bold>C</bold> bulb, prolateral view <bold>D</bold> bulb, ventral view <bold>E</bold> bulb, ventrolateral view <bold>F</bold> retrolateral view. Arrows (<bold>E</bold>) point at three processes of tegular apophysis. Abbreviations: C = conductor; E = embolus; <abbrev xmlns:xlink="http://www.w3.org/1999/xlink" xlink:title="prolateral tibial apophysis" id="ABBRID0EHQBG" xlink:type="simple">PTA</abbrev> = prolateral tibial apophysis; <abbrev xmlns:xlink="http://www.w3.org/1999/xlink" xlink:title="retrolateral tibial apophysis" id="ABBRID0ELQBG" xlink:type="simple">RTA</abbrev> = retrolateral tibial apophysis; <abbrev xmlns:xlink="http://www.w3.org/1999/xlink" xlink:title="tegular apophysis" id="ABBRID0EPQBG" xlink:type="simple">TA</abbrev> = tegular apophysis. Scale bars: 0.20 mm (equal for <bold>A, B</bold>, equal for <bold>C–F</bold>).</p></caption><graphic xmlns:xlink="http://www.w3.org/1999/xlink" xlink:href="zookeys-1062-073-g005.jpg" position="float" orientation="portrait" xlink:type="simple" id="oo_599509.jpg"><uri content-type="original_file" xlink:type="simple">https://binary.pensoft.net/fig/599509</uri></graphic></fig><fig id="F6" position="float" orientation="portrait"><object-id xmlns:xlink="http://www.w3.org/1999/xlink" content-type="doi" xlink:type="simple">10.3897/zookeys.1062.66845.figure6</object-id><object-id xmlns:xlink="http://www.w3.org/1999/xlink" content-type="arpha" xlink:type="simple">71A3EC4A-825D-515A-B737-3ACEA62DD36C</object-id><label>Figure 6.</label><caption><p><italic><tp:taxon-name><tp:taxon-name-part taxon-name-part-type="genus" reg="Matidia">Matidia</tp:taxon-name-part><tp:taxon-name-part taxon-name-part-type="species" reg="xieqian">xieqian</tp:taxon-name-part></tp:taxon-name></italic> sp. nov., female paratype and male holotype, epigyne (<bold>A–D</bold>), male habitus (<bold>E, F</bold>) and female habitus (<bold>G, H</bold>) <bold>A</bold> intact, ventral view <bold>B</bold> cleared, ventral view <bold>C</bold> cleared, dorsal view <bold>D</bold> cleared, dorsal view; path of copulatory duct marked <bold>E</bold> dorsal view <bold>F</bold> lateral view <bold>G</bold> dorsal view <bold>H</bold> ventral view. Abbreviations: A = epigynal atrium; <abbrev xmlns:xlink="http://www.w3.org/1999/xlink" xlink:title="bursa" id="ABBRID0EFSBG" xlink:type="simple">BS</abbrev> = bursa; <abbrev xmlns:xlink="http://www.w3.org/1999/xlink" xlink:title="copulatory duct" id="ABBRID0EJSBG" xlink:type="simple">CD</abbrev> = copulatory duct (dashed line showing schematic course of copulatory duct, dorsal); <abbrev xmlns:xlink="http://www.w3.org/1999/xlink" xlink:title="copulatory opening" id="ABBRID0ENSBG" xlink:type="simple">CO</abbrev> = copulatory opening; <abbrev xmlns:xlink="http://www.w3.org/1999/xlink" xlink:title="fertilisation duct" id="ABBRID0ERSBG" xlink:type="simple">FD</abbrev> = fertilization duct; <abbrev xmlns:xlink="http://www.w3.org/1999/xlink" xlink:title="spermatheca" id="ABBRID0EVSBG" xlink:type="simple">SP</abbrev> = spermatheca. Scale bars: 0.20 mm (equal for <bold>A–D</bold>); 1 mm (equal for <bold>E, F</bold>, equal for <bold>G, H</bold>).</p></caption><graphic xmlns:xlink="http://www.w3.org/1999/xlink" xlink:href="zookeys-1062-073-g006.jpg" position="float" orientation="portrait" xlink:type="simple" id="oo_599510.jpg"><uri content-type="original_file" xlink:type="simple">https://binary.pensoft.net/fig/599510</uri></graphic></fig></tp:treatment-sec><tp:treatment-sec sec-type="description" id="SECID0EETBG"><title>Description.</title><p><bold>Male</bold> (holotype) (Fig. <xref ref-type="fig" rid="F6">6E, F</xref>). Total length 5.30; carapace 1.99 long, 1.50 wide; opisthosoma 3.32 long, 0.98 wide. Carapace yellowish brown posteriorly and centrally, dark anteriorly and marginally, without distinct pattern; cervical groove and radial groove distinct, fovea indistinct. Eyes: <abbrev xmlns:xlink="http://www.w3.org/1999/xlink" xlink:title="anterior eye row" id="ABBRID0EQTBG" xlink:type="simple">AER</abbrev> slightly recurved, <abbrev xmlns:xlink="http://www.w3.org/1999/xlink" xlink:title="posterior eye row" id="ABBRID0EUTBG" xlink:type="simple">PER</abbrev> wider than <abbrev xmlns:xlink="http://www.w3.org/1999/xlink" xlink:title="anterior eye row" id="ABBRID0EYTBG" xlink:type="simple">AER</abbrev>, almost straight in dorsal view. <abbrev xmlns:xlink="http://www.w3.org/1999/xlink" xlink:title="anterior median eyes" id="ABBRID0E3TBG" xlink:type="simple">AME</abbrev> dark, other eyes light, with black rings. Eye sizes and interdistances: <abbrev xmlns:xlink="http://www.w3.org/1999/xlink" xlink:title="anterior median eyes" id="ABBRID0EAUBG" xlink:type="simple">AME</abbrev> 0.08, <abbrev xmlns:xlink="http://www.w3.org/1999/xlink" xlink:title="anterior lateral eyes" id="ABBRID0EEUBG" xlink:type="simple">ALE</abbrev> 0.10, <abbrev xmlns:xlink="http://www.w3.org/1999/xlink" xlink:title="posterior median eyes" id="ABBRID0EIUBG" xlink:type="simple">PME</abbrev> 0.10, <abbrev xmlns:xlink="http://www.w3.org/1999/xlink" xlink:title="posterior lateral eyes" id="ABBRID0EMUBG" xlink:type="simple">PLE</abbrev> 0.10, <abbrev xmlns:xlink="http://www.w3.org/1999/xlink" xlink:title="anterior median eyes" id="ABBRID0EQUBG" xlink:type="simple">AME</abbrev>–<abbrev xmlns:xlink="http://www.w3.org/1999/xlink" xlink:title="anterior median eyes" id="ABBRID0EUUBG" xlink:type="simple">AME</abbrev> 0.05, <abbrev xmlns:xlink="http://www.w3.org/1999/xlink" xlink:title="anterior median eyes" id="ABBRID0EYUBG" xlink:type="simple">AME</abbrev>–<abbrev xmlns:xlink="http://www.w3.org/1999/xlink" xlink:title="anterior lateral eyes" id="ABBRID0E3UBG" xlink:type="simple">ALE</abbrev> 0.05, <abbrev xmlns:xlink="http://www.w3.org/1999/xlink" xlink:title="posterior median eyes" id="ABBRID0EAVBG" xlink:type="simple">PME</abbrev>–<abbrev xmlns:xlink="http://www.w3.org/1999/xlink" xlink:title="posterior median eyes" id="ABBRID0EEVBG" xlink:type="simple">PME</abbrev> 0.22, <abbrev xmlns:xlink="http://www.w3.org/1999/xlink" xlink:title="posterior median eyes" id="ABBRID0EIVBG" xlink:type="simple">PME</abbrev>–<abbrev xmlns:xlink="http://www.w3.org/1999/xlink" xlink:title="posterior lateral eyes" id="ABBRID0EMVBG" xlink:type="simple">PLE</abbrev> 0.06, <abbrev xmlns:xlink="http://www.w3.org/1999/xlink" xlink:title="length of MOQ" id="ABBRID0EQVBG" xlink:type="simple">MOQL</abbrev> 0.28, <abbrev xmlns:xlink="http://www.w3.org/1999/xlink" xlink:title="anterior width of median ocular quadrangle" id="ABBRID0EUVBG" xlink:type="simple">MOQA</abbrev> 0.24, <abbrev xmlns:xlink="http://www.w3.org/1999/xlink" xlink:title="posterior width of median ocular quadrangle" id="ABBRID0EYVBG" xlink:type="simple">MOQP</abbrev> 0.44. Chelicerae coloured as ocular region, with 3 promarginal and 2 retromarginal teeth. Labium and endites light brown. Sternum yellowish white. Legs uniformly yellowish orange. Leg measurements: I 12.71(3.35, 5.08, 2.93, 1.35), II 10.53 (3.02, 4.26, 2.27, 0.98), III 6.02 (1.75, 2.11, 1.67, 0.50), IV 11.02 (3.11, 3.64, 3.46, 0.81). Abdomen lanceolate, white, dorsum with a lengthwise, white heart mark reaching posterior half of abdomen; pair of muscle depressions on both sides of heart-shaped mark; venter, spinnerets yellowish white.</p><p>Palp (Fig. <xref ref-type="fig" rid="F5">5A–F</xref>): Tibia short, ~ 1/4–1/3 of cymbium length, with two apophyses: <abbrev xmlns:xlink="http://www.w3.org/1999/xlink" xlink:title="prolateral tibial apophysis" id="ABBRID0ECWBG" xlink:type="simple">PTA</abbrev> subtriangular in prolateral view, with a bulky base and blunt tip, ~ 1/2 of tibia length; <abbrev xmlns:xlink="http://www.w3.org/1999/xlink" xlink:title="retrolateral tibial apophysis" id="ABBRID0EGWBG" xlink:type="simple">RTA</abbrev> approximately as long as tibia, heavily sclerotised, strongly expanded, directed antero-dorsally, concave with two branches, shaped like a crab claw, ventral branch thumb-shaped, dorsal branch finger-like. Bulb elongated, with distinct, sinuate sperm duct. Tegular apophysis well developed, &gt; 2/3 of tegulum length, with three processes: apico-prolateral process sharp, tooth-shaped, meso-prolateral process blunt, trapezoidal, baso-prolateral process represented by a blunt flange. Embolus wide, approximately as long as tegulum, originating at ~ 8 o’clock, beak-shaped tip terminated at ~ 1 o’clock position. Conductor thick, membranous, ~ 1.1–1.2× longer than embolus, originating baso-retrolaterally from tegulum, spoon-shaped distally.</p><p><bold>Female</bold> (paratype <named-content xmlns:xlink="http://www.w3.org/1999/xlink" content-type="dwc:institutional_code" xlink:type="simple">IZCAS</named-content>-Ar34729): Total length 5.46; carapace 2.10 long, 1.47 wide; opisthosoma 3.41 long, 0.98 wide. General characters as in male (Fig. <xref ref-type="fig" rid="F6">6G, H</xref>). Eye sizes and interdistances: <abbrev xmlns:xlink="http://www.w3.org/1999/xlink" xlink:title="anterior median eyes" id="ABBRID0ESWBG" xlink:type="simple">AME</abbrev> 0.07, <abbrev xmlns:xlink="http://www.w3.org/1999/xlink" xlink:title="anterior lateral eyes" id="ABBRID0EWWBG" xlink:type="simple">ALE</abbrev> 0.10, <abbrev xmlns:xlink="http://www.w3.org/1999/xlink" xlink:title="posterior median eyes" id="ABBRID0E1WBG" xlink:type="simple">PME</abbrev> 0.11, <abbrev xmlns:xlink="http://www.w3.org/1999/xlink" xlink:title="posterior lateral eyes" id="ABBRID0E5WBG" xlink:type="simple">PLE</abbrev> 0.09, <abbrev xmlns:xlink="http://www.w3.org/1999/xlink" xlink:title="anterior median eyes" id="ABBRID0ECXBG" xlink:type="simple">AME</abbrev>–<abbrev xmlns:xlink="http://www.w3.org/1999/xlink" xlink:title="anterior median eyes" id="ABBRID0EGXBG" xlink:type="simple">AME</abbrev> 0.06, <abbrev xmlns:xlink="http://www.w3.org/1999/xlink" xlink:title="anterior median eyes" id="ABBRID0EKXBG" xlink:type="simple">AME</abbrev>–<abbrev xmlns:xlink="http://www.w3.org/1999/xlink" xlink:title="anterior lateral eyes" id="ABBRID0EOXBG" xlink:type="simple">ALE</abbrev> 0.05, <abbrev xmlns:xlink="http://www.w3.org/1999/xlink" xlink:title="posterior median eyes" id="ABBRID0ESXBG" xlink:type="simple">PME</abbrev>–<abbrev xmlns:xlink="http://www.w3.org/1999/xlink" xlink:title="posterior median eyes" id="ABBRID0EWXBG" xlink:type="simple">PME</abbrev> 0.22, <abbrev xmlns:xlink="http://www.w3.org/1999/xlink" xlink:title="posterior median eyes" id="ABBRID0E1XBG" xlink:type="simple">PME</abbrev>–<abbrev xmlns:xlink="http://www.w3.org/1999/xlink" xlink:title="posterior lateral eyes" id="ABBRID0E5XBG" xlink:type="simple">PLE</abbrev> 0.05, <abbrev xmlns:xlink="http://www.w3.org/1999/xlink" xlink:title="length of MOQ" id="ABBRID0ECYBG" xlink:type="simple">MOQL</abbrev> 0.53, <abbrev xmlns:xlink="http://www.w3.org/1999/xlink" xlink:title="anterior width of median ocular quadrangle" id="ABBRID0EGYBG" xlink:type="simple">MOQA</abbrev> 0.21, <abbrev xmlns:xlink="http://www.w3.org/1999/xlink" xlink:title="posterior width of median ocular quadrangle" id="ABBRID0EKYBG" xlink:type="simple">MOQP</abbrev> 0.42. Legs white, without distinct markings. Leg measurements: I 10.10 (2.82, 4.15, 2.26, 0.87), II 6.59 (1.87, 2.37, 1.60, 0.75), III 5.62 (1.75, 1.89, 1.54, 0.45), IV 9.92 (3.05, 3.18, 2.98, 0.70).</p><p>Epigyne (Fig. <xref ref-type="fig" rid="F6">6A–D</xref>): Plate fan-shaped, length subequal to width, margins distinctly delimited, spermathecae and bursae indistinct through integument. Atrium large, ~ 1/4 of epigyne length and 1/3 of epigyne width, located at posterior portion of epigynal plate. Copulatory openings indistinct, located at basolateral atrial borders. Hyaline copulatory ducts ascending anteriorly, following atrial borders, curved at half their length to form a loop, and ascending to spermathecae. Spermathecae bean-shaped, ~ 1.5× longer than wide, at lateral portion of vulva, separated by three diameters. Fertilisation ducts as long as spermathecae, blade-shaped. Bursae hyaline, oval, much larger than spermathecae, ~ 1.5× longer than wide, situated anteriorly, separated by ~ 0.8 diameters, surface semi-transparent.</p></tp:treatment-sec><tp:treatment-sec sec-type="distribution" id="SECID0EUYBG"><title>Distribution.</title><p>Known only from the type locality.</p></tp:treatment-sec></tp:taxon-treatment>
