# Supplementary material for: On the clubionid spiders (Araneae, Clubionidae) from Xishuangbanna, China, with descriptions of two new genera and seven new species
Source: Zookeys. 2021 Oct 14;1062:73–122. doi: 10.3897/zookeys.1062.66845 (PMC8530997; doi:10.3897/zookeys.1062.66845)
Supplement: XML Treatment for Nusatidia [file zookeys.1062.66845-treatment6.xml]

<!DOCTYPE tp:taxon-treatment
  PUBLIC "-//TaxonX//DTD Taxonomic Treatment Publishing DTD v0 20100105//EN" "tax-treatment-NSO.dtd">
<tp:taxon-treatment xmlns:tp="http://www.plazi.org/taxpub"><tp:treatment-meta><kwd-group><label>Taxon classification</label><kwd><named-content xmlns:xlink="http://www.w3.org/1999/xlink" content-type="kingdom">Animalia</named-content></kwd><kwd><named-content xmlns:xlink="http://www.w3.org/1999/xlink" content-type="order">Araneae</named-content></kwd><kwd><named-content xmlns:xlink="http://www.w3.org/1999/xlink" content-type="family">Clubionidae</named-content></kwd></kwd-group><mixed-citation publication-type="journal"><person-group><name><surname>Zhang</surname><given-names>Jianshuang</given-names></name><name><surname>Yu</surname><given-names>Hao</given-names></name><name><surname>Li</surname><given-names>Shuqiang</given-names></name></person-group><article-title>On the clubionid spiders (<tp:taxon-name><tp:taxon-name-part taxon-name-part-type="order">Araneae</tp:taxon-name-part></tp:taxon-name>, <tp:taxon-name><tp:taxon-name-part taxon-name-part-type="family">Clubionidae</tp:taxon-name-part></tp:taxon-name>) from Xishuangbanna, China, with descriptions of two new genera and seven new species</article-title><source>Zookeys</source><day>14</day><month>10</month><year>2021</year><volume>1062</volume><fpage>73</fpage><lpage>122</lpage><pub-id pub-id-type="doi">10.3897/zookeys.1062.66845</pub-id></mixed-citation></tp:treatment-meta><tp:nomenclature><label>Genus</label><tp:taxon-name>
              <object-id xmlns:xlink="http://www.w3.org/1999/xlink" content-type="arpha" xlink:type="simple">B7DDA492-3D6B-579E-9DD9-07A1B0729B8C</object-id>
              <tp:taxon-name-part taxon-name-part-type="genus" reg="Nusatidia">Nusatidia</tp:taxon-name-part>
            </tp:taxon-name><tp:taxon-authority>Deeleman-Reinhold, 2001</tp:taxon-authority><tp:nomenclature-citation-list><tp:nomenclature-citation><tp:taxon-name>
                  <tp:taxon-name-part taxon-name-part-type="genus" reg="Nusatidia">Nusatidia</tp:taxon-name-part>
                </tp:taxon-name><comment>Deeleman-Reinhold, 2001: 166.</comment></tp:nomenclature-citation></tp:nomenclature-citation-list></tp:nomenclature><tp:treatment-sec sec-type="type species" id="SECID0ED1BG"><title>Type species.</title><p><italic><tp:taxon-name><tp:taxon-name-part taxon-name-part-type="genus" reg="Matidia">Matidia</tp:taxon-name-part><tp:taxon-name-part taxon-name-part-type="species" reg="javana">javana</tp:taxon-name-part></tp:taxon-name></italic> Simon, 1897 from Java, Krakatau.</p></tp:treatment-sec><tp:treatment-sec sec-type="diagnosis" id="SECID0EU1BG"><title>Diagnosis.</title><p><italic><tp:taxon-name><tp:taxon-name-part taxon-name-part-type="genus" reg="Nusatidia">Nusatidia</tp:taxon-name-part></tp:taxon-name></italic> is very similar to <italic><tp:taxon-name><tp:taxon-name-part taxon-name-part-type="genus" reg="Malamatidia">Malamatidia</tp:taxon-name-part></tp:taxon-name></italic> and <italic><tp:taxon-name><tp:taxon-name-part taxon-name-part-type="genus" reg="Matidia">Matidia</tp:taxon-name-part></tp:taxon-name></italic> by the pale, slender body (Figs <xref ref-type="fig" rid="F2">2E–H</xref>, <xref ref-type="fig" rid="F4">4E–H</xref>, <xref ref-type="fig" rid="F8">8E–H</xref>), but it can be recognised by the following somatic characters: sternum with a rectangular projection beyond coxae I (Fig. <xref ref-type="fig" rid="F10">10B</xref>) (vs. sternum unmodified in all other SE Asian clubionids, such as <italic><tp:taxon-name><tp:taxon-name-part taxon-name-part-type="genus" reg="Malamatidia">Malamatidia</tp:taxon-name-part></tp:taxon-name></italic> and <italic><tp:taxon-name><tp:taxon-name-part taxon-name-part-type="genus" reg="Matidia">Matidia</tp:taxon-name-part></tp:taxon-name></italic> (Figs <xref ref-type="fig" rid="F2">2H</xref>, <xref ref-type="fig" rid="F4">4H</xref>)); leg I shorter than legs II and IV (vs. leg I longest in <italic><tp:taxon-name><tp:taxon-name-part taxon-name-part-type="genus" reg="Matidia">Matidia</tp:taxon-name-part></tp:taxon-name></italic>); male abdomen ventrally without pigmented spot (Fig. <xref ref-type="fig" rid="F10">10B</xref>) (vs. abdomen with dark spot on venter in <italic><tp:taxon-name><tp:taxon-name-part taxon-name-part-type="genus" reg="Matidia">Matidia</tp:taxon-name-part></tp:taxon-name></italic>; Fig. <xref ref-type="fig" rid="F4">4F</xref>). In general, most <italic><tp:taxon-name><tp:taxon-name-part taxon-name-part-type="genus" reg="Nusatidia">Nusatidia</tp:taxon-name-part></tp:taxon-name></italic> species can be recognised by the male palp: threadlike embolus draped around tegulum, such as in <italic><tp:taxon-name><tp:taxon-name-part taxon-name-part-type="genus" reg="Nusatidia">N.</tp:taxon-name-part><tp:taxon-name-part taxon-name-part-type="species" reg="camouflata">camouflata</tp:taxon-name-part></tp:taxon-name></italic> (Fig. <xref ref-type="fig" rid="F9">9A–E</xref>) and <italic><tp:taxon-name><tp:taxon-name-part taxon-name-part-type="genus" reg="Nusatidia">N.</tp:taxon-name-part><tp:taxon-name-part taxon-name-part-type="species" reg="changao">changao</tp:taxon-name-part></tp:taxon-name></italic> (Fig. <xref ref-type="fig" rid="F11">11A–E</xref>), but not in <italic><tp:taxon-name><tp:taxon-name-part taxon-name-part-type="genus" reg="Nusatidia">N.</tp:taxon-name-part><tp:taxon-name-part taxon-name-part-type="species" reg="luzonica">luzonica</tp:taxon-name-part></tp:taxon-name></italic> (Simon, 1897) and <italic><tp:taxon-name><tp:taxon-name-part taxon-name-part-type="genus" reg="Nusatidia">N.</tp:taxon-name-part><tp:taxon-name-part taxon-name-part-type="species" reg="aeria">aeria</tp:taxon-name-part></tp:taxon-name></italic> (Simon, 1897) (Fig. <xref ref-type="fig" rid="F7">7A–E</xref>). Despite the variable general shape of the epigyne, all <italic><tp:taxon-name><tp:taxon-name-part taxon-name-part-type="genus" reg="Nusatidia">Nusatidia</tp:taxon-name-part></tp:taxon-name></italic> species lack a central depression (Figs <xref ref-type="fig" rid="F12">12A, B</xref>, <xref ref-type="fig" rid="F13">13A–C</xref>, <xref ref-type="fig" rid="F14">14 A–C</xref>) (vs. epigynal plate with a central depression in <italic><tp:taxon-name><tp:taxon-name-part taxon-name-part-type="genus" reg="Malamatidia">Malamatidia</tp:taxon-name-part></tp:taxon-name></italic> (Fig. <xref ref-type="fig" rid="F2">2A, B</xref>) or with one or two depressions in <italic><tp:taxon-name><tp:taxon-name-part taxon-name-part-type="genus" reg="Matidia">Matidia</tp:taxon-name-part></tp:taxon-name></italic> (Figs <xref ref-type="fig" rid="F4">4A, B</xref> and <xref ref-type="fig" rid="F6">6A, B</xref>)).</p></tp:treatment-sec><tp:treatment-sec sec-type="description" id="SECID0EYAAI"><title>Description.</title><p>See <xref ref-type="bibr" rid="B3">Deeleman-Reinhold (2001)</xref>.</p></tp:treatment-sec><tp:treatment-sec sec-type="comments" id="SECID0ECBAI"><title>Comments.</title><p>The somatic characters of <italic><tp:taxon-name><tp:taxon-name-part taxon-name-part-type="genus" reg="Nusatidia">Nusatidia</tp:taxon-name-part></tp:taxon-name></italic> species strongly suggest a close relationship with <italic><tp:taxon-name><tp:taxon-name-part taxon-name-part-type="genus" reg="Matidia">Matidia</tp:taxon-name-part></tp:taxon-name></italic>. However, both genera are possibly paraphyletic (<xref ref-type="bibr" rid="B19">Versteirt et al. 2010</xref>). According to <xref ref-type="bibr" rid="B20">WSC (2021)</xref>, only two described <italic><tp:taxon-name><tp:taxon-name-part taxon-name-part-type="genus" reg="Nusatidia">Nusatidia</tp:taxon-name-part></tp:taxon-name></italic> species were known from males: <italic><tp:taxon-name><tp:taxon-name-part taxon-name-part-type="genus" reg="Nusatidia">N.</tp:taxon-name-part><tp:taxon-name-part taxon-name-part-type="species" reg="luzonica">luzonica</tp:taxon-name-part></tp:taxon-name></italic> (Simon, 1897) and <italic><tp:taxon-name><tp:taxon-name-part taxon-name-part-type="genus" reg="Nusatidia">N.</tp:taxon-name-part><tp:taxon-name-part taxon-name-part-type="species" reg="manipisea">manipisea</tp:taxon-name-part></tp:taxon-name></italic> (Barrion &amp; Litsinger, 1995), both from Luzon Island in the Philippines. We cannot rule out the possibility that these two species are conspecific to <italic><tp:taxon-name><tp:taxon-name-part taxon-name-part-type="genus" reg="Clubiona">C.</tp:taxon-name-part><tp:taxon-name-part taxon-name-part-type="species" reg="mianju">mianju</tp:taxon-name-part></tp:taxon-name></italic> sp. nov. and <italic><tp:taxon-name><tp:taxon-name-part taxon-name-part-type="genus" reg="Clubiona">C.</tp:taxon-name-part><tp:taxon-name-part taxon-name-part-type="species" reg="subjavana">subjavana</tp:taxon-name-part></tp:taxon-name></italic> sp. nov.</p></tp:treatment-sec><tp:treatment-sec><!--Section generated to contain objects referenced in tp:taxon-treatment.--><fig id="F2" position="float" orientation="portrait"><object-id xmlns:xlink="http://www.w3.org/1999/xlink" content-type="doi" xlink:type="simple">10.3897/zookeys.1062.66845.figure2</object-id><object-id xmlns:xlink="http://www.w3.org/1999/xlink" content-type="arpha" xlink:type="simple">615103C6-096C-54EC-A2F0-FA77F0700BBC</object-id><label>Figure 2.</label><caption><p><italic><tp:taxon-name><tp:taxon-name-part taxon-name-part-type="genus" reg="Malamatidia">Malamatidia</tp:taxon-name-part><tp:taxon-name-part taxon-name-part-type="species" reg="zu">zu</tp:taxon-name-part></tp:taxon-name></italic>, epigyne (<bold>A–D</bold>), male habitus (<bold>E, F</bold>) and female habitus (<bold>G, H</bold>) <bold>A</bold> intact, ventral view <bold>B</bold> cleared, ventral view <bold>C</bold> cleared, dorsal view <bold>D</bold> cleared, dorsal view <bold>E</bold> dorsal view <bold>F</bold> lateral view <bold>G</bold> dorsal view <bold>H</bold> ventral view. Abbreviations: <abbrev xmlns:xlink="http://www.w3.org/1999/xlink" xlink:title="bursa" id="ABBRID0ECOAG" xlink:type="simple">BS</abbrev> = bursa; <abbrev xmlns:xlink="http://www.w3.org/1999/xlink" xlink:title="copulatory duct" id="ABBRID0EGOAG" xlink:type="simple">CD</abbrev> = copulatory duct; <abbrev xmlns:xlink="http://www.w3.org/1999/xlink" xlink:title="copulatory opening" id="ABBRID0EKOAG" xlink:type="simple">CO</abbrev> = copulatory opening; <abbrev xmlns:xlink="http://www.w3.org/1999/xlink" xlink:title="fertilisation duct" id="ABBRID0EOOAG" xlink:type="simple">FD</abbrev> = fertilization duct; <abbrev xmlns:xlink="http://www.w3.org/1999/xlink" xlink:title="spermatheca" id="ABBRID0ESOAG" xlink:type="simple">SP</abbrev> = spermatheca. Scale bars: 0.10 mm (equal for <bold>A–D</bold>); 1 mm (equal for <bold>E, F</bold>, equal for <bold>G, H</bold>).</p></caption><graphic xmlns:xlink="http://www.w3.org/1999/xlink" xlink:href="zookeys-1062-073-g002.jpg" position="float" orientation="portrait" xlink:type="simple" id="oo_599506.jpg"><uri content-type="original_file" xlink:type="simple">https://binary.pensoft.net/fig/599506</uri></graphic></fig><fig id="F4" position="float" orientation="portrait"><object-id xmlns:xlink="http://www.w3.org/1999/xlink" content-type="doi" xlink:type="simple">10.3897/zookeys.1062.66845.figure4</object-id><object-id xmlns:xlink="http://www.w3.org/1999/xlink" content-type="arpha" xlink:type="simple">C93B6534-CB5B-5065-8103-A422F22032E1</object-id><label>Figure 4.</label><caption><p><italic><tp:taxon-name><tp:taxon-name-part taxon-name-part-type="genus" reg="Matidia">Matidia</tp:taxon-name-part><tp:taxon-name-part taxon-name-part-type="species" reg="spatulata">spatulata</tp:taxon-name-part></tp:taxon-name></italic>, epigyne (<bold>A–D</bold>), male habitus (<bold>E, F</bold>) and female habitus (<bold>G, H</bold>) <bold>A</bold> intact, ventral view <bold>B</bold> cleared, ventral view <bold>C</bold> cleared, dorsal view <bold>D</bold> cleared, dorsal view; path of copulatory duct marked <bold>E</bold> dorsal view <bold>F</bold> lateral view <bold>G</bold> dorsal view <bold>H</bold> ventral view. Arrow (<bold>F</bold>) point at dark ventral abdominal spot in male. Abbreviations: <abbrev xmlns:xlink="http://www.w3.org/1999/xlink" xlink:title="bursa" id="ABBRID0E66AG" xlink:type="simple">BS</abbrev> = bursa; <abbrev xmlns:xlink="http://www.w3.org/1999/xlink" xlink:title="copulatory duct" id="ABBRID0EDABG" xlink:type="simple">CD</abbrev> = copulatory duct (dashed line showing schematic course of copulatory duct, dorsal); <abbrev xmlns:xlink="http://www.w3.org/1999/xlink" xlink:title="copulatory opening" id="ABBRID0EHABG" xlink:type="simple">CO</abbrev> = copulatory opening; <abbrev xmlns:xlink="http://www.w3.org/1999/xlink" xlink:title="fertilisation duct" id="ABBRID0ELABG" xlink:type="simple">FD</abbrev> = fertilization duct; <abbrev xmlns:xlink="http://www.w3.org/1999/xlink" xlink:title="spermatheca" id="ABBRID0EPABG" xlink:type="simple">SP</abbrev> = spermatheca. Scale bars: 0.10 mm (equal for <bold>A–D</bold>); 2 mm (equal for <bold>E, F</bold>, equal for <bold>G, H</bold>).</p></caption><graphic xmlns:xlink="http://www.w3.org/1999/xlink" xlink:href="zookeys-1062-073-g004.jpg" position="float" orientation="portrait" xlink:type="simple" id="oo_599508.jpg"><uri content-type="original_file" xlink:type="simple">https://binary.pensoft.net/fig/599508</uri></graphic></fig><fig id="F8" position="float" orientation="portrait"><object-id xmlns:xlink="http://www.w3.org/1999/xlink" content-type="doi" xlink:type="simple">10.3897/zookeys.1062.66845.figure8</object-id><object-id xmlns:xlink="http://www.w3.org/1999/xlink" content-type="arpha" xlink:type="simple">9FC0845F-7DBE-5EA5-9677-15E4F058A67E</object-id><label>Figure 8.</label><caption><p><italic><tp:taxon-name><tp:taxon-name-part taxon-name-part-type="genus" reg="Nusatidia">Nusatidia</tp:taxon-name-part><tp:taxon-name-part taxon-name-part-type="species" reg="aeria">aeria</tp:taxon-name-part></tp:taxon-name></italic>, epigyne (<bold>A–D</bold>), male habitus (<bold>E, F</bold>) and female habitus (<bold>G, H</bold>) <bold>A</bold> intact, ventral view <bold>B</bold> cleared, ventral view <bold>C</bold> cleared, dorsal view <bold>D</bold> cleared, dorsal view <bold>E</bold> dorsal view <bold>F</bold> lateral view <bold>G</bold> dorsal view <bold>H</bold> ventral view. Abbreviations: <abbrev xmlns:xlink="http://www.w3.org/1999/xlink" xlink:title="copulatory duct" id="ABBRID0EKMAI" xlink:type="simple">CD</abbrev> = copulatory duct; <abbrev xmlns:xlink="http://www.w3.org/1999/xlink" xlink:title="copulatory opening" id="ABBRID0EOMAI" xlink:type="simple">CO</abbrev> = copulatory opening; <abbrev xmlns:xlink="http://www.w3.org/1999/xlink" xlink:title="epigynal posterior plate" id="ABBRID0ESMAI" xlink:type="simple">EPP</abbrev> = epigynal posterior plate; <abbrev xmlns:xlink="http://www.w3.org/1999/xlink" xlink:title="spermatheca" id="ABBRID0EWMAI" xlink:type="simple">SP</abbrev> = spermatheca. Scale bars: 0.10 mm (equal for <bold>A–D</bold>); 1 mm (equal for <bold>E, F</bold>, equal for <bold>G, H</bold>).</p></caption><graphic xmlns:xlink="http://www.w3.org/1999/xlink" xlink:href="zookeys-1062-073-g008.jpg" position="float" orientation="portrait" xlink:type="simple" id="oo_599512.jpg"><uri content-type="original_file" xlink:type="simple">https://binary.pensoft.net/fig/599512</uri></graphic></fig><fig id="F10" position="float" orientation="portrait"><object-id xmlns:xlink="http://www.w3.org/1999/xlink" content-type="doi" xlink:type="simple">10.3897/zookeys.1062.66845.figure10</object-id><object-id xmlns:xlink="http://www.w3.org/1999/xlink" content-type="arpha" xlink:type="simple">860CEC3E-DFB3-5734-B1E7-72EB8519DC5C</object-id><label>Figure 10.</label><caption><p>Male habitus of <italic><tp:taxon-name><tp:taxon-name-part taxon-name-part-type="genus" reg="Nusatidia">Nusatidia</tp:taxon-name-part><tp:taxon-name-part taxon-name-part-type="species" reg="camouflata">camouflata</tp:taxon-name-part></tp:taxon-name></italic><bold>A</bold> dorsal view <bold>B</bold> ventral view <bold>C</bold> lateral view. Dotted box (B) showing rectangular projection in front of coxae I. Scale bars: 1 mm (equal for <bold>A–C</bold>).</p></caption><graphic xmlns:xlink="http://www.w3.org/1999/xlink" xlink:href="zookeys-1062-073-g010.jpg" position="float" orientation="portrait" xlink:type="simple" id="oo_599514.jpg"><uri content-type="original_file" xlink:type="simple">https://binary.pensoft.net/fig/599514</uri></graphic></fig><fig id="F9" position="float" orientation="portrait"><object-id xmlns:xlink="http://www.w3.org/1999/xlink" content-type="doi" xlink:type="simple">10.3897/zookeys.1062.66845.figure9</object-id><object-id xmlns:xlink="http://www.w3.org/1999/xlink" content-type="arpha" xlink:type="simple">7DEA5187-73B4-52AF-ADDC-031D25344CD6</object-id><label>Figure 9.</label><caption><p>Male palp of <italic><tp:taxon-name><tp:taxon-name-part taxon-name-part-type="genus" reg="Nusatidia">Nusatidia</tp:taxon-name-part><tp:taxon-name-part taxon-name-part-type="species" reg="camouflata">camouflata</tp:taxon-name-part></tp:taxon-name></italic><bold>A</bold> prolateral view <bold>B</bold> retrolateral view <bold>C</bold> bulb, prolateral view <bold>D</bold> bulb, ventral view <bold>E</bold> bulb, retrolateral view. Abbreviations: E = embolus; <abbrev xmlns:xlink="http://www.w3.org/1999/xlink" xlink:title="embolic base" id="ABBRID0ELUAI" xlink:type="simple">EB</abbrev> = embolic base; <abbrev xmlns:xlink="http://www.w3.org/1999/xlink" xlink:title="retrolateral tibial apophysis" id="ABBRID0EPUAI" xlink:type="simple">RTA</abbrev> = retrolateral tibial apophysis. Scale bars: 0.10 mm (equal for <bold>A, B</bold>, equal for <bold>C–E</bold>).</p></caption><graphic xmlns:xlink="http://www.w3.org/1999/xlink" xlink:href="zookeys-1062-073-g009.jpg" position="float" orientation="portrait" xlink:type="simple" id="oo_599513.jpg"><uri content-type="original_file" xlink:type="simple">https://binary.pensoft.net/fig/599513</uri></graphic></fig><fig id="F11" position="float" orientation="portrait"><object-id xmlns:xlink="http://www.w3.org/1999/xlink" content-type="doi" xlink:type="simple">10.3897/zookeys.1062.66845.figure11</object-id><object-id xmlns:xlink="http://www.w3.org/1999/xlink" content-type="arpha" xlink:type="simple">218C1432-BCFC-50C8-BE33-8C31162FB519</object-id><label>Figure 11.</label><caption><p>Male palp of the holotype of <italic><tp:taxon-name><tp:taxon-name-part taxon-name-part-type="genus" reg="Nusatidia">Nusatidia</tp:taxon-name-part><tp:taxon-name-part taxon-name-part-type="species" reg="changao">changao</tp:taxon-name-part></tp:taxon-name></italic> sp. nov., left palp <bold>(A, B)</bold> and flipped right bulb (<bold>C–E</bold>) <bold>A</bold> prolateral view <bold>B</bold> retrolateral view <bold>C</bold> bulb, prolateral view <bold>D</bold> bulb, ventral view <bold>E</bold> bulb, retrolateral view. Abbreviations: C = conductor; E = embolus; <abbrev xmlns:xlink="http://www.w3.org/1999/xlink" xlink:title="embolic base" id="ABBRID0E23AI" xlink:type="simple">EB</abbrev> = embolic base; <abbrev xmlns:xlink="http://www.w3.org/1999/xlink" xlink:title="retrolateral tibial apophysis" id="ABBRID0E63AI" xlink:type="simple">RTA</abbrev> = retrolateral tibial apophysis. Scale bars: 0.10 mm (equal for <bold>A, B</bold>, equal for <bold>C–E</bold>).</p></caption><graphic xmlns:xlink="http://www.w3.org/1999/xlink" xlink:href="zookeys-1062-073-g011.jpg" position="float" orientation="portrait" xlink:type="simple" id="oo_599515.jpg"><uri content-type="original_file" xlink:type="simple">https://binary.pensoft.net/fig/599515</uri></graphic></fig><fig id="F7" position="float" orientation="portrait"><object-id xmlns:xlink="http://www.w3.org/1999/xlink" content-type="doi" xlink:type="simple">10.3897/zookeys.1062.66845.figure7</object-id><object-id xmlns:xlink="http://www.w3.org/1999/xlink" content-type="arpha" xlink:type="simple">9F53D800-BC73-5C92-AFEE-8045CF846A4A</object-id><label>Figure 7.</label><caption><p>Male palp of <italic><tp:taxon-name><tp:taxon-name-part taxon-name-part-type="genus" reg="Nusatidia">Nusatidia</tp:taxon-name-part><tp:taxon-name-part taxon-name-part-type="species" reg="aeria">aeria</tp:taxon-name-part></tp:taxon-name></italic><bold>A</bold> prolateral view <bold>B</bold> retrolateral view <bold>C</bold> bulb, prolateral view <bold>D</bold> bulb, ventral view <bold>E</bold> bulb, retrolateral view. Abbreviations: E = embolus; <abbrev xmlns:xlink="http://www.w3.org/1999/xlink" xlink:title="embolic base" id="ABBRID0EMKAI" xlink:type="simple">EB</abbrev> = embolic base; <abbrev xmlns:xlink="http://www.w3.org/1999/xlink" xlink:title="retrolateral tibial apophysis" id="ABBRID0EQKAI" xlink:type="simple">RTA</abbrev> = retrolateral tibial apophysis; <abbrev xmlns:xlink="http://www.w3.org/1999/xlink" xlink:title="tegular apophysis" id="ABBRID0EUKAI" xlink:type="simple">TA</abbrev> = tegular apophysis. Scale bars: 0.10 mm (equal for <bold>A, B</bold>, equal for <bold>C–E</bold>).</p></caption><graphic xmlns:xlink="http://www.w3.org/1999/xlink" xlink:href="zookeys-1062-073-g007.jpg" position="float" orientation="portrait" xlink:type="simple" id="oo_599511.jpg"><uri content-type="original_file" xlink:type="simple">https://binary.pensoft.net/fig/599511</uri></graphic></fig><fig id="F12" position="float" orientation="portrait"><object-id xmlns:xlink="http://www.w3.org/1999/xlink" content-type="doi" xlink:type="simple">10.3897/zookeys.1062.66845.figure12</object-id><object-id xmlns:xlink="http://www.w3.org/1999/xlink" content-type="arpha" xlink:type="simple">C7EBE579-36AE-5D70-99AF-74B4CAC6F12A</object-id><label>Figure 12.</label><caption><p><italic><tp:taxon-name><tp:taxon-name-part taxon-name-part-type="genus" reg="Nusatidia">Nusatidia</tp:taxon-name-part><tp:taxon-name-part taxon-name-part-type="species" reg="changao">changao</tp:taxon-name-part></tp:taxon-name></italic> sp. nov., female paratype and male holotype, epigyne (<bold>A–D</bold>), male habitus (<bold>E, F</bold>) and female habitus (<bold>G, H</bold>) <bold>A</bold> intact, ventral view <bold>B</bold> cleared, ventral view <bold>C</bold> cleared, dorsal view <bold>D</bold> cleared, dorsal view; path of copulatory duct marked <bold>E</bold> dorsal view <bold>F</bold> lateral view <bold>G</bold> dorsal view <bold>H</bold> ventral view. Abbreviations: <abbrev xmlns:xlink="http://www.w3.org/1999/xlink" xlink:title="bursa" id="ABBRID0EV5AI" xlink:type="simple">BS</abbrev> = bursa; <abbrev xmlns:xlink="http://www.w3.org/1999/xlink" xlink:title="copulatory duct" id="ABBRID0EZ5AI" xlink:type="simple">CD</abbrev> = copulatory duct (dashed line showing schematic course of copulatory duct, dorsal); <abbrev xmlns:xlink="http://www.w3.org/1999/xlink" xlink:title="copulatory opening" id="ABBRID0E45AI" xlink:type="simple">CO</abbrev> = copulatory opening; <abbrev xmlns:xlink="http://www.w3.org/1999/xlink" xlink:title="fertilisation duct" id="ABBRID0EB6AI" xlink:type="simple">FD</abbrev> = fertilization duct; <abbrev xmlns:xlink="http://www.w3.org/1999/xlink" xlink:title="spermatheca" id="ABBRID0EF6AI" xlink:type="simple">SP</abbrev> = spermatheca. Scale bars: 0.10 mm (equal for <bold>A–D</bold>); 1 mm (equal for <bold>E, F</bold>, equal for <bold>G, H</bold>).</p></caption><graphic xmlns:xlink="http://www.w3.org/1999/xlink" xlink:href="zookeys-1062-073-g012.jpg" position="float" orientation="portrait" xlink:type="simple" id="oo_599516.jpg"><uri content-type="original_file" xlink:type="simple">https://binary.pensoft.net/fig/599516</uri></graphic></fig><fig id="F13" position="float" orientation="portrait"><object-id xmlns:xlink="http://www.w3.org/1999/xlink" content-type="doi" xlink:type="simple">10.3897/zookeys.1062.66845.figure13</object-id><object-id xmlns:xlink="http://www.w3.org/1999/xlink" content-type="arpha" xlink:type="simple">DAA33CC4-DCDF-5459-98EB-36DA74895E88</object-id><label>Figure 13.</label><caption><p>Holotype female of <italic><tp:taxon-name><tp:taxon-name-part taxon-name-part-type="genus" reg="Nusatidia">Nusatidia</tp:taxon-name-part><tp:taxon-name-part taxon-name-part-type="species" reg="mianju">mianju</tp:taxon-name-part></tp:taxon-name></italic> sp. nov., epigyne (<bold>A–E</bold>) and habitus (<bold>F, G</bold>) <bold>A</bold> intact, ventral view <bold>B</bold> cleared, ventral view <bold>C</bold> cleared, ventral view <bold>D</bold> cleared, dorsal view <bold>E</bold> cleared, dorsal view <bold>F</bold> dorsal view <bold>G</bold> ventral view. Abbreviations: <abbrev xmlns:xlink="http://www.w3.org/1999/xlink" xlink:title="bursa" id="ABBRID0E5KBI" xlink:type="simple">BS</abbrev> = bursa; <abbrev xmlns:xlink="http://www.w3.org/1999/xlink" xlink:title="copulatory duct" id="ABBRID0ECLBI" xlink:type="simple">CD</abbrev> = copulatory duct; <abbrev xmlns:xlink="http://www.w3.org/1999/xlink" xlink:title="copulatory opening" id="ABBRID0EGLBI" xlink:type="simple">CO</abbrev> = copulatory opening; <abbrev xmlns:xlink="http://www.w3.org/1999/xlink" xlink:title="fertilisation duct" id="ABBRID0EKLBI" xlink:type="simple">FD</abbrev> = fertilization duct; <abbrev xmlns:xlink="http://www.w3.org/1999/xlink" xlink:title="spermatheca" id="ABBRID0EOLBI" xlink:type="simple">SP</abbrev> = spermatheca. Scale bars: 0.10 mm (equal for <bold>A–E</bold>); 1 mm (equal for <bold>F, G</bold>).</p></caption><graphic xmlns:xlink="http://www.w3.org/1999/xlink" xlink:href="zookeys-1062-073-g013.jpg" position="float" orientation="portrait" xlink:type="simple" id="oo_599517.jpg"><uri content-type="original_file" xlink:type="simple">https://binary.pensoft.net/fig/599517</uri></graphic></fig><fig id="F14" position="float" orientation="portrait"><object-id xmlns:xlink="http://www.w3.org/1999/xlink" content-type="doi" xlink:type="simple">10.3897/zookeys.1062.66845.figure14</object-id><object-id xmlns:xlink="http://www.w3.org/1999/xlink" content-type="arpha" xlink:type="simple">0362CC52-81BA-5899-870F-F0F542F76E38</object-id><label>Figure 14.</label><caption><p>Holotype female of <italic><tp:taxon-name><tp:taxon-name-part taxon-name-part-type="genus" reg="Nusatidia">Nusatidia</tp:taxon-name-part><tp:taxon-name-part taxon-name-part-type="species" reg="subjavana">subjavana</tp:taxon-name-part></tp:taxon-name></italic> sp. nov., epigyne (<bold>A–E</bold>) and habitus (<bold>F, G</bold>) <bold>A</bold> intact, ventral view <bold>B</bold> cleared, ventral view <bold>C</bold> cleared, ventral view; path of copulatory duct marked <bold>D</bold> cleared, dorsal view <bold>E</bold> cleared, dorsal view <bold>F</bold> dorsal view <bold>G</bold> ventral view. Abbreviations: <abbrev xmlns:xlink="http://www.w3.org/1999/xlink" xlink:title="bursa" id="ABBRID0EHUBI" xlink:type="simple">BS</abbrev> = bursa; <abbrev xmlns:xlink="http://www.w3.org/1999/xlink" xlink:title="copulatory duct" id="ABBRID0ELUBI" xlink:type="simple">CD</abbrev> = copulatory duct (dashed line showing schematic course of copulatory duct, ventral); <abbrev xmlns:xlink="http://www.w3.org/1999/xlink" xlink:title="copulatory opening" id="ABBRID0EPUBI" xlink:type="simple">CO</abbrev> = copulatory opening; <abbrev xmlns:xlink="http://www.w3.org/1999/xlink" xlink:title="fertilisation duct" id="ABBRID0ETUBI" xlink:type="simple">FD</abbrev> = fertilization duct; <abbrev xmlns:xlink="http://www.w3.org/1999/xlink" xlink:title="spermatheca" id="ABBRID0EXUBI" xlink:type="simple">SP</abbrev> = spermatheca. Scale bars: 0.10 mm (equal for <bold>A–E</bold>); 1 mm (equal for <bold>F, G</bold>).</p></caption><graphic xmlns:xlink="http://www.w3.org/1999/xlink" xlink:href="zookeys-1062-073-g014.jpg" position="float" orientation="portrait" xlink:type="simple" id="oo_599518.jpg"><uri content-type="original_file" xlink:type="simple">https://binary.pensoft.net/fig/599518</uri></graphic></fig><fig id="F6" position="float" orientation="portrait"><object-id xmlns:xlink="http://www.w3.org/1999/xlink" content-type="doi" xlink:type="simple">10.3897/zookeys.1062.66845.figure6</object-id><object-id xmlns:xlink="http://www.w3.org/1999/xlink" content-type="arpha" xlink:type="simple">71A3EC4A-825D-515A-B737-3ACEA62DD36C</object-id><label>Figure 6.</label><caption><p><italic><tp:taxon-name><tp:taxon-name-part taxon-name-part-type="genus" reg="Matidia">Matidia</tp:taxon-name-part><tp:taxon-name-part taxon-name-part-type="species" reg="xieqian">xieqian</tp:taxon-name-part></tp:taxon-name></italic> sp. nov., female paratype and male holotype, epigyne (<bold>A–D</bold>), male habitus (<bold>E, F</bold>) and female habitus (<bold>G, H</bold>) <bold>A</bold> intact, ventral view <bold>B</bold> cleared, ventral view <bold>C</bold> cleared, dorsal view <bold>D</bold> cleared, dorsal view; path of copulatory duct marked <bold>E</bold> dorsal view <bold>F</bold> lateral view <bold>G</bold> dorsal view <bold>H</bold> ventral view. Abbreviations: A = epigynal atrium; <abbrev xmlns:xlink="http://www.w3.org/1999/xlink" xlink:title="bursa" id="ABBRID0EFSBG" xlink:type="simple">BS</abbrev> = bursa; <abbrev xmlns:xlink="http://www.w3.org/1999/xlink" xlink:title="copulatory duct" id="ABBRID0EJSBG" xlink:type="simple">CD</abbrev> = copulatory duct (dashed line showing schematic course of copulatory duct, dorsal); <abbrev xmlns:xlink="http://www.w3.org/1999/xlink" xlink:title="copulatory opening" id="ABBRID0ENSBG" xlink:type="simple">CO</abbrev> = copulatory opening; <abbrev xmlns:xlink="http://www.w3.org/1999/xlink" xlink:title="fertilisation duct" id="ABBRID0ERSBG" xlink:type="simple">FD</abbrev> = fertilization duct; <abbrev xmlns:xlink="http://www.w3.org/1999/xlink" xlink:title="spermatheca" id="ABBRID0EVSBG" xlink:type="simple">SP</abbrev> = spermatheca. Scale bars: 0.20 mm (equal for <bold>A–D</bold>); 1 mm (equal for <bold>E, F</bold>, equal for <bold>G, H</bold>).</p></caption><graphic xmlns:xlink="http://www.w3.org/1999/xlink" xlink:href="zookeys-1062-073-g006.jpg" position="float" orientation="portrait" xlink:type="simple" id="oo_599510.jpg"><uri content-type="original_file" xlink:type="simple">https://binary.pensoft.net/fig/599510</uri></graphic></fig></tp:treatment-sec><ref-list><ref id="B3"><mixed-citation xmlns:xlink="http://www.w3.org/1999/xlink" xlink:type="simple"><person-group><name name-style="western"><surname>Deeleman-Reinhold</surname><given-names>CL</given-names></name></person-group> (<year>2001</year>) <source>Forest Spiders of South East Asia: with a revision of the sac and ground spiders (<tp:taxon-name><tp:taxon-name-part taxon-name-part-type="order">Araneae</tp:taxon-name-part></tp:taxon-name>: <tp:taxon-name><tp:taxon-name-part taxon-name-part-type="family">Clubionidae</tp:taxon-name-part></tp:taxon-name>, <tp:taxon-name><tp:taxon-name-part taxon-name-part-type="family">Corinnidae</tp:taxon-name-part></tp:taxon-name>, <tp:taxon-name><tp:taxon-name-part taxon-name-part-type="family">Liocranidae</tp:taxon-name-part></tp:taxon-name>, <tp:taxon-name><tp:taxon-name-part taxon-name-part-type="family">Gnaphosidae</tp:taxon-name-part></tp:taxon-name>, <tp:taxon-name><tp:taxon-name-part taxon-name-part-type="family">Prodidomidae</tp:taxon-name-part></tp:taxon-name> and <tp:taxon-name><tp:taxon-name-part taxon-name-part-type="family">Trochanterriidae</tp:taxon-name-part></tp:taxon-name>).</source><publisher-name>Brill</publisher-name>, <publisher-loc>Leiden</publisher-loc>, <size units="page">591 pp</size>. <ext-link xlink:type="simple" ext-link-type="doi" xlink:href="10.1163/9789004475588">https://doi.org/10.1163/9789004475588</ext-link></mixed-citation></ref><ref id="B19"><mixed-citation xmlns:xlink="http://www.w3.org/1999/xlink" xlink:type="simple"><person-group><name name-style="western"><surname>Versteirt</surname><given-names>V</given-names></name><name name-style="western"><surname>Baert</surname><given-names>L</given-names></name><name name-style="western"><surname>Jocqué</surname><given-names>R</given-names></name></person-group> (<year>2010</year>) <article-title>New genera and species of canopy living <tp:taxon-name><tp:taxon-name-part taxon-name-part-type="family">Clubionidae</tp:taxon-name-part></tp:taxon-name> (<tp:taxon-name><tp:taxon-name-part taxon-name-part-type="order">Araneae</tp:taxon-name-part></tp:taxon-name>) from Papua New Guinea.</article-title><source>Bulletin de l’Institut Royal des Sciences Naturelles de Belgique, Entomologie</source><volume>80</volume>: <fpage>75</fpage>–<lpage>107</lpage>.</mixed-citation></ref><ref id="B20"><mixed-citation xmlns:xlink="http://www.w3.org/1999/xlink" xlink:type="simple"><institution xlink:type="simple">WSC</institution> (<year>2021</year>) World Spider Catalog. Natural History Museum Bern. Version 22.5. [accessed 14 July 2021] <ext-link xlink:type="simple" ext-link-type="doi" xlink:href="10.24436/2">https://doi.org/10.24436/2</ext-link></mixed-citation></ref></ref-list></tp:taxon-treatment>
