# Supplementary material for: On the clubionid spiders (Araneae, Clubionidae) from Xishuangbanna, China, with descriptions of two new genera and seven new species
Source: Zookeys. 2021 Oct 14;1062:73–122. doi: 10.3897/zookeys.1062.66845 (PMC8530997; doi:10.3897/zookeys.1062.66845)
Supplement: XML Treatment for Nusatidia camouflata [file zookeys.1062.66845-treatment8.xml]

<!DOCTYPE tp:taxon-treatment
  PUBLIC "-//TaxonX//DTD Taxonomic Treatment Publishing DTD v0 20100105//EN" "tax-treatment-NSO.dtd">
<tp:taxon-treatment xmlns:tp="http://www.plazi.org/taxpub"><tp:treatment-meta><kwd-group><label>Taxon classification</label><kwd><named-content xmlns:xlink="http://www.w3.org/1999/xlink" content-type="kingdom">Animalia</named-content></kwd><kwd><named-content xmlns:xlink="http://www.w3.org/1999/xlink" content-type="order">Araneae</named-content></kwd><kwd><named-content xmlns:xlink="http://www.w3.org/1999/xlink" content-type="family">Clubionidae</named-content></kwd></kwd-group><mixed-citation publication-type="journal"><person-group><name><surname>Zhang</surname><given-names>Jianshuang</given-names></name><name><surname>Yu</surname><given-names>Hao</given-names></name><name><surname>Li</surname><given-names>Shuqiang</given-names></name></person-group><article-title>On the clubionid spiders (<tp:taxon-name><tp:taxon-name-part taxon-name-part-type="order">Araneae</tp:taxon-name-part></tp:taxon-name>, <tp:taxon-name><tp:taxon-name-part taxon-name-part-type="family">Clubionidae</tp:taxon-name-part></tp:taxon-name>) from Xishuangbanna, China, with descriptions of two new genera and seven new species</article-title><source>Zookeys</source><day>14</day><month>10</month><year>2021</year><volume>1062</volume><fpage>73</fpage><lpage>122</lpage><pub-id pub-id-type="doi">10.3897/zookeys.1062.66845</pub-id></mixed-citation></tp:treatment-meta><tp:nomenclature><tp:taxon-name>
              <object-id xmlns:xlink="http://www.w3.org/1999/xlink" content-type="arpha" xlink:type="simple">A6DFCBA9-50B9-5CC0-B350-2FEA9FDC0242</object-id>
              <tp:taxon-name-part taxon-name-part-type="genus" reg="Nusatidia">Nusatidia</tp:taxon-name-part>
              <tp:taxon-name-part taxon-name-part-type="species" reg="camouflata">camouflata</tp:taxon-name-part>
            </tp:taxon-name><tp:taxon-authority>Deeleman-Reinhold, 2001</tp:taxon-authority><xref ref-type="fig" rid="F9">Figs 9</xref><xref ref-type="fig" rid="F10">, 10</xref><tp:nomenclature-citation-list><tp:nomenclature-citation><tp:taxon-name>
                  <tp:taxon-name-part taxon-name-part-type="genus" reg="Nusatidia">Nusatidia</tp:taxon-name-part>
                  <tp:taxon-name-part taxon-name-part-type="species" reg="camouflata">camouflata</tp:taxon-name-part>
                </tp:taxon-name><comment>Deeleman-Reinhold, 2001: 176, figs 169–174 (♂♀).</comment></tp:nomenclature-citation></tp:nomenclature-citation-list></tp:nomenclature><tp:treatment-sec sec-type="material" id="SECID0EMSAI"><title>Material examined.</title><p>China: <bold>Yunnan</bold>: Xishuangbanna: Mengla County: Menglun Town: Menglun Nature Reserve: 1♂, secondary tropical montane evergreen broad-leaved forest (<named-content xmlns:xlink="http://www.w3.org/1999/xlink" content-type="dwc:verbatimCoordinates" xlink:type="simple"><named-content content-type="geo-json" specific-use="{&#34;type&#34;:&#34;Point&#34;,&#34;coordinates&#34;:[101.206400,21.958800]}" id="NCID0EXSAI" xlink:type="simple">21°57.528'N, 101°12.384'E</named-content></named-content>, 899 m), 4–11 May 2007, G. Zheng leg.</p></tp:treatment-sec><tp:treatment-sec sec-type="diagnosis" id="SECID0E3SAI"><title>Diagnosis.</title><p>Males of this species can be easily distinguished from congeners by the long and bifid retrolateral tibial apophysis, over 1/2 of tibial length (Fig. <xref ref-type="fig" rid="F9">9B</xref>) (vs. <abbrev xmlns:xlink="http://www.w3.org/1999/xlink" xlink:title="retrolateral tibial apophysis" id="ABBRID0EGTAI" xlink:type="simple">RTA</abbrev> not bifid, &lt; 1/3 of tibial length). The male also can be easily recognised by having abdominal patterns on venter (Fig. <xref ref-type="fig" rid="F10">10B</xref>) (vs. lacking pattern).</p><fig id="F9" position="float" orientation="portrait"><object-id xmlns:xlink="http://www.w3.org/1999/xlink" content-type="doi" xlink:type="simple">10.3897/zookeys.1062.66845.figure9</object-id><object-id xmlns:xlink="http://www.w3.org/1999/xlink" content-type="arpha" xlink:type="simple">7DEA5187-73B4-52AF-ADDC-031D25344CD6</object-id><label>Figure 9.</label><caption><p>Male palp of <italic><tp:taxon-name><tp:taxon-name-part taxon-name-part-type="genus" reg="Nusatidia">Nusatidia</tp:taxon-name-part><tp:taxon-name-part taxon-name-part-type="species" reg="camouflata">camouflata</tp:taxon-name-part></tp:taxon-name></italic><bold>A</bold> prolateral view <bold>B</bold> retrolateral view <bold>C</bold> bulb, prolateral view <bold>D</bold> bulb, ventral view <bold>E</bold> bulb, retrolateral view. Abbreviations: E = embolus; <abbrev xmlns:xlink="http://www.w3.org/1999/xlink" xlink:title="embolic base" id="ABBRID0ELUAI" xlink:type="simple">EB</abbrev> = embolic base; <abbrev xmlns:xlink="http://www.w3.org/1999/xlink" xlink:title="retrolateral tibial apophysis" id="ABBRID0EPUAI" xlink:type="simple">RTA</abbrev> = retrolateral tibial apophysis. Scale bars: 0.10 mm (equal for <bold>A, B</bold>, equal for <bold>C–E</bold>).</p></caption><graphic xmlns:xlink="http://www.w3.org/1999/xlink" xlink:href="zookeys-1062-073-g009.jpg" position="float" orientation="portrait" xlink:type="simple" id="oo_599513.jpg"><uri content-type="original_file" xlink:type="simple">https://binary.pensoft.net/fig/599513</uri></graphic></fig><fig id="F10" position="float" orientation="portrait"><object-id xmlns:xlink="http://www.w3.org/1999/xlink" content-type="doi" xlink:type="simple">10.3897/zookeys.1062.66845.figure10</object-id><object-id xmlns:xlink="http://www.w3.org/1999/xlink" content-type="arpha" xlink:type="simple">860CEC3E-DFB3-5734-B1E7-72EB8519DC5C</object-id><label>Figure 10.</label><caption><p>Male habitus of <italic><tp:taxon-name><tp:taxon-name-part taxon-name-part-type="genus" reg="Nusatidia">Nusatidia</tp:taxon-name-part><tp:taxon-name-part taxon-name-part-type="species" reg="camouflata">camouflata</tp:taxon-name-part></tp:taxon-name></italic><bold>A</bold> dorsal view <bold>B</bold> ventral view <bold>C</bold> lateral view. Dotted box (B) showing rectangular projection in front of coxae I. Scale bars: 1 mm (equal for <bold>A–C</bold>).</p></caption><graphic xmlns:xlink="http://www.w3.org/1999/xlink" xlink:href="zookeys-1062-073-g010.jpg" position="float" orientation="portrait" xlink:type="simple" id="oo_599514.jpg"><uri content-type="original_file" xlink:type="simple">https://binary.pensoft.net/fig/599514</uri></graphic></fig></tp:treatment-sec><tp:treatment-sec sec-type="description" id="SECID0E3VAI"><title>Description.</title><p>See <xref ref-type="bibr" rid="B3">Deeleman-Reinhold (2001)</xref>. Male palp as in Fig. <xref ref-type="fig" rid="F9">9A–E</xref>, habitus as in Fig. <xref ref-type="fig" rid="F10">10A–C</xref>.</p></tp:treatment-sec><tp:treatment-sec sec-type="distribution" id="SECID0EOWAI"><title>Distribution.</title><p>Prior to our study, this species was known from Thailand (Kanchanaburi Province) only. Our collection in southwest China (Yunnan Province, new record) extends the known range of this species ~ 870 km to the northwest.</p></tp:treatment-sec><ref-list><ref id="B3"><mixed-citation xmlns:xlink="http://www.w3.org/1999/xlink" xlink:type="simple"><person-group><name name-style="western"><surname>Deeleman-Reinhold</surname><given-names>CL</given-names></name></person-group> (<year>2001</year>) <source>Forest Spiders of South East Asia: with a revision of the sac and ground spiders (<tp:taxon-name><tp:taxon-name-part taxon-name-part-type="order">Araneae</tp:taxon-name-part></tp:taxon-name>: <tp:taxon-name><tp:taxon-name-part taxon-name-part-type="family">Clubionidae</tp:taxon-name-part></tp:taxon-name>, <tp:taxon-name><tp:taxon-name-part taxon-name-part-type="family">Corinnidae</tp:taxon-name-part></tp:taxon-name>, <tp:taxon-name><tp:taxon-name-part taxon-name-part-type="family">Liocranidae</tp:taxon-name-part></tp:taxon-name>, <tp:taxon-name><tp:taxon-name-part taxon-name-part-type="family">Gnaphosidae</tp:taxon-name-part></tp:taxon-name>, <tp:taxon-name><tp:taxon-name-part taxon-name-part-type="family">Prodidomidae</tp:taxon-name-part></tp:taxon-name> and <tp:taxon-name><tp:taxon-name-part taxon-name-part-type="family">Trochanterriidae</tp:taxon-name-part></tp:taxon-name>).</source><publisher-name>Brill</publisher-name>, <publisher-loc>Leiden</publisher-loc>, <size units="page">591 pp</size>. <ext-link xlink:type="simple" ext-link-type="doi" xlink:href="10.1163/9789004475588">https://doi.org/10.1163/9789004475588</ext-link></mixed-citation></ref></ref-list></tp:taxon-treatment>
