# Supplementary material for: On the clubionid spiders (Araneae, Clubionidae) from Xishuangbanna, China, with descriptions of two new genera and seven new species
Source: Zookeys. 2021 Oct 14;1062:73–122. doi: 10.3897/zookeys.1062.66845 (PMC8530997; doi:10.3897/zookeys.1062.66845)
Supplement: XML Treatment for Nusatidia changao [file zookeys.1062.66845-treatment9.xml]

<!DOCTYPE tp:taxon-treatment
  PUBLIC "-//TaxonX//DTD Taxonomic Treatment Publishing DTD v0 20100105//EN" "tax-treatment-NSO.dtd">
<tp:taxon-treatment xmlns:tp="http://www.plazi.org/taxpub"><tp:treatment-meta><kwd-group><label>Taxon classification</label><kwd><named-content xmlns:xlink="http://www.w3.org/1999/xlink" content-type="kingdom">Animalia</named-content></kwd><kwd><named-content xmlns:xlink="http://www.w3.org/1999/xlink" content-type="order">Araneae</named-content></kwd><kwd><named-content xmlns:xlink="http://www.w3.org/1999/xlink" content-type="family">Clubionidae</named-content></kwd></kwd-group><mixed-citation publication-type="journal"><person-group><name><surname>Zhang</surname><given-names>Jianshuang</given-names></name><name><surname>Yu</surname><given-names>Hao</given-names></name><name><surname>Li</surname><given-names>Shuqiang</given-names></name></person-group><article-title>On the clubionid spiders (<tp:taxon-name><tp:taxon-name-part taxon-name-part-type="order">Araneae</tp:taxon-name-part></tp:taxon-name>, <tp:taxon-name><tp:taxon-name-part taxon-name-part-type="family">Clubionidae</tp:taxon-name-part></tp:taxon-name>) from Xishuangbanna, China, with descriptions of two new genera and seven new species</article-title><source>Zookeys</source><day>14</day><month>10</month><year>2021</year><volume>1062</volume><fpage>73</fpage><lpage>122</lpage><pub-id pub-id-type="doi">10.3897/zookeys.1062.66845</pub-id></mixed-citation></tp:treatment-meta><tp:nomenclature><tp:taxon-name>
              <object-id xmlns:xlink="http://www.w3.org/1999/xlink" content-type="arpha" xlink:type="simple">2E83F654-A1C4-5ECB-AF2A-43AD16461D0A</object-id>
              <tp:taxon-name-part taxon-name-part-type="genus" reg="Nusatidia">Nusatidia</tp:taxon-name-part>
              <tp:taxon-name-part taxon-name-part-type="species" reg="changao">changao</tp:taxon-name-part>
              <object-id xmlns:xlink="http://www.w3.org/1999/xlink" content-type="zoobank" xlink:type="simple">http://zoobank.org/3051A41A-0FB2-4EBC-A194-7466527CF238</object-id>
            </tp:taxon-name><tp:taxon-authority>Yu &amp; Li</tp:taxon-authority><tp:taxon-status xmlns:xlink="http://www.w3.org/1999/xlink" xlink:type="simple">sp. nov.</tp:taxon-status><xref ref-type="fig" rid="F11">Figs 11</xref><xref ref-type="fig" rid="F12">, 12</xref></tp:nomenclature><tp:treatment-sec sec-type="type material" id="SECID0EEYAI"><title>Type material.</title><p><bold><italic>Holotype</italic></bold> ♂ (<named-content xmlns:xlink="http://www.w3.org/1999/xlink" content-type="dwc:institutional_code" xlink:type="simple">IZCAS</named-content>-Ar34731), China: <bold>Yunnan</bold>: Xishuangbanna: Mengla County: Menglun Town: Menglun Nature Reserve: Secondary tropical montane evergreen broad-leaved forest (<named-content xmlns:xlink="http://www.w3.org/1999/xlink" content-type="dwc:verbatimCoordinates" xlink:type="simple"><named-content content-type="geo-json" specific-use="{&#34;type&#34;:&#34;Point&#34;,&#34;coordinates&#34;:[101.206400,21.958800]}" id="NCID0EUYAI" xlink:type="simple">21°57.528'N, 101°12.384'E</named-content></named-content>, 899 m), 6 August 2007, G. Zheng leg. <bold><italic>Paratype</italic></bold>: 1♀ (<named-content xmlns:xlink="http://www.w3.org/1999/xlink" content-type="dwc:institutional_code" xlink:type="simple">IZCAS</named-content>-Ar34732), same data as holotype.</p></tp:treatment-sec><tp:treatment-sec sec-type="material" id="SECID0E3YAI"><title>Other material examined.</title><p>China: <bold>Yunnan</bold>: Xishuangbanna: Mengla County: Menglun Town: Menglun Nature Reserve: 1♂ (YHCLU0152), 48 km landmark in Nature Reserve, seasonal rainforest (<named-content xmlns:xlink="http://www.w3.org/1999/xlink" content-type="dwc:verbatimCoordinates" xlink:type="simple"><named-content content-type="geo-json" specific-use="{&#34;type&#34;:&#34;Point&#34;,&#34;coordinates&#34;:[101.329133,21.978400]}" id="NCID0EHZAI" xlink:type="simple">21°58.704'N, 101°19.748'E</named-content></named-content>, 1080 m), 12 August 2011, G. Zheng leg.; Mengyang Town: Nabanhe Nature Reserve: 1♀ (YHCLU0129), waterfall, seasonal rainforest (<named-content xmlns:xlink="http://www.w3.org/1999/xlink" content-type="dwc:verbatimCoordinates" xlink:type="simple"><named-content content-type="geo-json" specific-use="{&#34;type&#34;:&#34;Point&#34;,&#34;coordinates&#34;:[100.675667,22.126783]}" id="NCID0EPZAI" xlink:type="simple">22°7.607'N, 100°40.540'E</named-content></named-content>, 730 m), 22 August 2012, G. Zheng leg.</p></tp:treatment-sec><tp:treatment-sec sec-type="etymology" id="SECID0EUZAI"><title>Etymology.</title><p>The specific name is derived from the Chinese pinyin <italic>cháng áo</italic>, meaning long chelicerae, referring to the enlarged chelicerae of the male, which are approximately as long as the carapace; noun in apposition.</p></tp:treatment-sec><tp:treatment-sec sec-type="diagnosis" id="SECID0E3ZAI"><title>Diagnosis.</title><p>Males of <italic><tp:taxon-name><tp:taxon-name-part taxon-name-part-type="genus" reg="Nusatidia">N.</tp:taxon-name-part><tp:taxon-name-part taxon-name-part-type="species" reg="changao">changao</tp:taxon-name-part></tp:taxon-name></italic> sp. nov. resemble those of <italic><tp:taxon-name><tp:taxon-name-part taxon-name-part-type="genus" reg="Nusatidia">N.</tp:taxon-name-part><tp:taxon-name-part taxon-name-part-type="species" reg="borneensis">borneensis</tp:taxon-name-part></tp:taxon-name></italic> Deeleman-Reinhold, 2001 and <italic><tp:taxon-name><tp:taxon-name-part taxon-name-part-type="genus" reg="Nusatidia">N.</tp:taxon-name-part><tp:taxon-name-part taxon-name-part-type="species" reg="snazelli">snazelli</tp:taxon-name-part></tp:taxon-name></italic> Deeleman-Reinhold, 2001 in having a similar embolus draped around the tegulum but differ by the tibial apophysis, which has a flange with jagged teeth like those on a saw (Fig. <xref ref-type="fig" rid="F11">11B</xref>) (vs. smooth flange). Females of <italic><tp:taxon-name><tp:taxon-name-part taxon-name-part-type="genus" reg="Nusatidia">N.</tp:taxon-name-part><tp:taxon-name-part taxon-name-part-type="species" reg="changao">changao</tp:taxon-name-part></tp:taxon-name></italic> sp. nov. can be easily recognised by the lateral margins of the epigynal plate with copulatory openings under deep slits (Fig. <xref ref-type="fig" rid="F12">12A–D</xref>) (vs. epigynal plate without lateral slits, copulatory openings located posteriorly). Males of this new species also can be easily recognised by the enlarged chelicerae, ~ as long as the carapace (Fig. <xref ref-type="fig" rid="F12">12E</xref>) (vs. chelicerae unmodified, &lt; 1/2 of carapace length).</p><fig id="F11" position="float" orientation="portrait"><object-id xmlns:xlink="http://www.w3.org/1999/xlink" content-type="doi" xlink:type="simple">10.3897/zookeys.1062.66845.figure11</object-id><object-id xmlns:xlink="http://www.w3.org/1999/xlink" content-type="arpha" xlink:type="simple">218C1432-BCFC-50C8-BE33-8C31162FB519</object-id><label>Figure 11.</label><caption><p>Male palp of the holotype of <italic><tp:taxon-name><tp:taxon-name-part taxon-name-part-type="genus" reg="Nusatidia">Nusatidia</tp:taxon-name-part><tp:taxon-name-part taxon-name-part-type="species" reg="changao">changao</tp:taxon-name-part></tp:taxon-name></italic> sp. nov., left palp <bold>(A, B)</bold> and flipped right bulb (<bold>C–E</bold>) <bold>A</bold> prolateral view <bold>B</bold> retrolateral view <bold>C</bold> bulb, prolateral view <bold>D</bold> bulb, ventral view <bold>E</bold> bulb, retrolateral view. Abbreviations: C = conductor; E = embolus; <abbrev xmlns:xlink="http://www.w3.org/1999/xlink" xlink:title="embolic base" id="ABBRID0E23AI" xlink:type="simple">EB</abbrev> = embolic base; <abbrev xmlns:xlink="http://www.w3.org/1999/xlink" xlink:title="retrolateral tibial apophysis" id="ABBRID0E63AI" xlink:type="simple">RTA</abbrev> = retrolateral tibial apophysis. Scale bars: 0.10 mm (equal for <bold>A, B</bold>, equal for <bold>C–E</bold>).</p></caption><graphic xmlns:xlink="http://www.w3.org/1999/xlink" xlink:href="zookeys-1062-073-g011.jpg" position="float" orientation="portrait" xlink:type="simple" id="oo_599515.jpg"><uri content-type="original_file" xlink:type="simple">https://binary.pensoft.net/fig/599515</uri></graphic></fig><fig id="F12" position="float" orientation="portrait"><object-id xmlns:xlink="http://www.w3.org/1999/xlink" content-type="doi" xlink:type="simple">10.3897/zookeys.1062.66845.figure12</object-id><object-id xmlns:xlink="http://www.w3.org/1999/xlink" content-type="arpha" xlink:type="simple">C7EBE579-36AE-5D70-99AF-74B4CAC6F12A</object-id><label>Figure 12.</label><caption><p><italic><tp:taxon-name><tp:taxon-name-part taxon-name-part-type="genus" reg="Nusatidia">Nusatidia</tp:taxon-name-part><tp:taxon-name-part taxon-name-part-type="species" reg="changao">changao</tp:taxon-name-part></tp:taxon-name></italic> sp. nov., female paratype and male holotype, epigyne (<bold>A–D</bold>), male habitus (<bold>E, F</bold>) and female habitus (<bold>G, H</bold>) <bold>A</bold> intact, ventral view <bold>B</bold> cleared, ventral view <bold>C</bold> cleared, dorsal view <bold>D</bold> cleared, dorsal view; path of copulatory duct marked <bold>E</bold> dorsal view <bold>F</bold> lateral view <bold>G</bold> dorsal view <bold>H</bold> ventral view. Abbreviations: <abbrev xmlns:xlink="http://www.w3.org/1999/xlink" xlink:title="bursa" id="ABBRID0EV5AI" xlink:type="simple">BS</abbrev> = bursa; <abbrev xmlns:xlink="http://www.w3.org/1999/xlink" xlink:title="copulatory duct" id="ABBRID0EZ5AI" xlink:type="simple">CD</abbrev> = copulatory duct (dashed line showing schematic course of copulatory duct, dorsal); <abbrev xmlns:xlink="http://www.w3.org/1999/xlink" xlink:title="copulatory opening" id="ABBRID0E45AI" xlink:type="simple">CO</abbrev> = copulatory opening; <abbrev xmlns:xlink="http://www.w3.org/1999/xlink" xlink:title="fertilisation duct" id="ABBRID0EB6AI" xlink:type="simple">FD</abbrev> = fertilization duct; <abbrev xmlns:xlink="http://www.w3.org/1999/xlink" xlink:title="spermatheca" id="ABBRID0EF6AI" xlink:type="simple">SP</abbrev> = spermatheca. Scale bars: 0.10 mm (equal for <bold>A–D</bold>); 1 mm (equal for <bold>E, F</bold>, equal for <bold>G, H</bold>).</p></caption><graphic xmlns:xlink="http://www.w3.org/1999/xlink" xlink:href="zookeys-1062-073-g012.jpg" position="float" orientation="portrait" xlink:type="simple" id="oo_599516.jpg"><uri content-type="original_file" xlink:type="simple">https://binary.pensoft.net/fig/599516</uri></graphic></fig></tp:treatment-sec><tp:treatment-sec sec-type="description" id="SECID0EU6AI"><title>Description.</title><p><bold>Male</bold> (holotype) (Fig. <xref ref-type="fig" rid="F12">12E, F</xref>): Total length 3.98; carapace 1.70 long, 1.48 wide; opisthosoma 2.29 long, 0.92 wide. Carapace red wine coloured, pars cephalica darker in ocular area, without distinct pattern; ocular region distinctly narrowed; cervical groove indistinct; tegument smooth, with short setae. Eyes: <abbrev xmlns:xlink="http://www.w3.org/1999/xlink" xlink:title="anterior eye row" id="ABBRID0EAABI" xlink:type="simple">AER</abbrev> almost straight, <abbrev xmlns:xlink="http://www.w3.org/1999/xlink" xlink:title="posterior eye row" id="ABBRID0EEABI" xlink:type="simple">PER</abbrev> wider than <abbrev xmlns:xlink="http://www.w3.org/1999/xlink" xlink:title="anterior eye row" id="ABBRID0EIABI" xlink:type="simple">AER</abbrev> and slightly procurved in dorsal view. <abbrev xmlns:xlink="http://www.w3.org/1999/xlink" xlink:title="anterior median eyes" id="ABBRID0EMABI" xlink:type="simple">AME</abbrev> dark, other eyes light; with black rings. Eye sizes and interdistances: <abbrev xmlns:xlink="http://www.w3.org/1999/xlink" xlink:title="anterior median eyes" id="ABBRID0EQABI" xlink:type="simple">AME</abbrev> 0.10, <abbrev xmlns:xlink="http://www.w3.org/1999/xlink" xlink:title="anterior lateral eyes" id="ABBRID0EUABI" xlink:type="simple">ALE</abbrev> 0.14, <abbrev xmlns:xlink="http://www.w3.org/1999/xlink" xlink:title="posterior median eyes" id="ABBRID0EYABI" xlink:type="simple">PME</abbrev> 0.14, <abbrev xmlns:xlink="http://www.w3.org/1999/xlink" xlink:title="posterior lateral eyes" id="ABBRID0E3ABI" xlink:type="simple">PLE</abbrev> 0.11, <abbrev xmlns:xlink="http://www.w3.org/1999/xlink" xlink:title="anterior median eyes" id="ABBRID0EABBI" xlink:type="simple">AME</abbrev>–<abbrev xmlns:xlink="http://www.w3.org/1999/xlink" xlink:title="anterior median eyes" id="ABBRID0EEBBI" xlink:type="simple">AME</abbrev> 0.04, <abbrev xmlns:xlink="http://www.w3.org/1999/xlink" xlink:title="anterior median eyes" id="ABBRID0EIBBI" xlink:type="simple">AME</abbrev>–<abbrev xmlns:xlink="http://www.w3.org/1999/xlink" xlink:title="anterior lateral eyes" id="ABBRID0EMBBI" xlink:type="simple">ALE</abbrev> 0.08, <abbrev xmlns:xlink="http://www.w3.org/1999/xlink" xlink:title="posterior median eyes" id="ABBRID0EQBBI" xlink:type="simple">PME</abbrev>–<abbrev xmlns:xlink="http://www.w3.org/1999/xlink" xlink:title="posterior median eyes" id="ABBRID0EUBBI" xlink:type="simple">PME</abbrev> 0.21, <abbrev xmlns:xlink="http://www.w3.org/1999/xlink" xlink:title="posterior median eyes" id="ABBRID0EYBBI" xlink:type="simple">PME</abbrev>–<abbrev xmlns:xlink="http://www.w3.org/1999/xlink" xlink:title="posterior lateral eyes" id="ABBRID0E3BBI" xlink:type="simple">PLE</abbrev> 0.12, <abbrev xmlns:xlink="http://www.w3.org/1999/xlink" xlink:title="length of MOQ" id="ABBRID0EACBI" xlink:type="simple">MOQL</abbrev> 0.34, <abbrev xmlns:xlink="http://www.w3.org/1999/xlink" xlink:title="anterior width of median ocular quadrangle" id="ABBRID0EECBI" xlink:type="simple">MOQA</abbrev> 0.28, <abbrev xmlns:xlink="http://www.w3.org/1999/xlink" xlink:title="posterior width of median ocular quadrangle" id="ABBRID0EICBI" xlink:type="simple">MOQP</abbrev> 0.45. Chelicerae protruded, approximately equal in length to carapace, coloured as ocular area, with five promarginal and two retromarginal teeth. Labium and endites coloured as chelicerae. Sternum yellowish white. Legs white. Leg measurements: I 8.12 (2.23, 3.37, 1.72, 0.80), II 9.28 (2.56, 3.88, 1.99, 0.85), III 6.24 (1.81, 2.01, 1.79, 0.58), IV 8.93 (2.46, 2.96, 2.72, 0.79). Abdomen (Fig. <xref ref-type="fig" rid="F12">12E, F</xref>) dorsum yellowish white, dorsally with a wide scutum extended ~ 1/2 of abdomen length, gradually widened posteriorly, two pairs of inconspicuous sigilla on either side; venter, spinnerets light yellow.</p><p>Palp (Fig. <xref ref-type="fig" rid="F11">11A–E</xref>): Tibia relatively long, ~ 1/2 cymbium length; <abbrev xmlns:xlink="http://www.w3.org/1999/xlink" xlink:title="retrolateral tibial apophysis" id="ABBRID0EWCBI" xlink:type="simple">RTA</abbrev> stout, ~ 1/3–1/4 tibia length, with broad base and flange with jagged teeth like those on a saw. Bulb spherical, nearly as wide as long, sperm duct inconspicuous. Embolus at least 3× longer than tegulum, originating at centre of tegulum, draped around the tegulum, tapered to filiform, tip extended to anterior portion of tegulum, directed to 12 o’clock. Conductor large, membranous, at ~ 11 o’clock position.</p><p><bold>Female</bold> (paratype <named-content xmlns:xlink="http://www.w3.org/1999/xlink" content-type="dwc:institutional_code" xlink:type="simple">IZCAS</named-content>-Ar34732): Total length 4.89; carapace 1.93 long, 1.45 wide; opisthosoma 2.97 long, 1.46 wide. Similar to males but with distinctly smaller chelicerae and longer body (Fig. <xref ref-type="fig" rid="F12">12G, H</xref>). Eye sizes and interdistances: <abbrev xmlns:xlink="http://www.w3.org/1999/xlink" xlink:title="anterior median eyes" id="ABBRID0ECDBI" xlink:type="simple">AME</abbrev> 0.08, <abbrev xmlns:xlink="http://www.w3.org/1999/xlink" xlink:title="anterior lateral eyes" id="ABBRID0EGDBI" xlink:type="simple">ALE</abbrev> 0.09, <abbrev xmlns:xlink="http://www.w3.org/1999/xlink" xlink:title="posterior median eyes" id="ABBRID0EKDBI" xlink:type="simple">PME</abbrev> 0.11, <abbrev xmlns:xlink="http://www.w3.org/1999/xlink" xlink:title="posterior lateral eyes" id="ABBRID0EODBI" xlink:type="simple">PLE</abbrev> 0.12, <abbrev xmlns:xlink="http://www.w3.org/1999/xlink" xlink:title="anterior median eyes" id="ABBRID0ESDBI" xlink:type="simple">AME</abbrev>–<abbrev xmlns:xlink="http://www.w3.org/1999/xlink" xlink:title="anterior median eyes" id="ABBRID0EWDBI" xlink:type="simple">AME</abbrev> 0.04, <abbrev xmlns:xlink="http://www.w3.org/1999/xlink" xlink:title="anterior median eyes" id="ABBRID0E1DBI" xlink:type="simple">AME</abbrev>–<abbrev xmlns:xlink="http://www.w3.org/1999/xlink" xlink:title="anterior lateral eyes" id="ABBRID0E5DBI" xlink:type="simple">ALE</abbrev> 0.06, <abbrev xmlns:xlink="http://www.w3.org/1999/xlink" xlink:title="posterior median eyes" id="ABBRID0ECEBI" xlink:type="simple">PME</abbrev>–<abbrev xmlns:xlink="http://www.w3.org/1999/xlink" xlink:title="posterior median eyes" id="ABBRID0EGEBI" xlink:type="simple">PME</abbrev> 0.18, <abbrev xmlns:xlink="http://www.w3.org/1999/xlink" xlink:title="posterior median eyes" id="ABBRID0EKEBI" xlink:type="simple">PME</abbrev>–<abbrev xmlns:xlink="http://www.w3.org/1999/xlink" xlink:title="posterior lateral eyes" id="ABBRID0EOEBI" xlink:type="simple">PLE</abbrev> 0.12, <abbrev xmlns:xlink="http://www.w3.org/1999/xlink" xlink:title="length of MOQ" id="ABBRID0ESEBI" xlink:type="simple">MOQL</abbrev> 0.30, <abbrev xmlns:xlink="http://www.w3.org/1999/xlink" xlink:title="anterior width of median ocular quadrangle" id="ABBRID0EWEBI" xlink:type="simple">MOQA</abbrev> 0.25, <abbrev xmlns:xlink="http://www.w3.org/1999/xlink" xlink:title="posterior width of median ocular quadrangle" id="ABBRID0E1EBI" xlink:type="simple">MOQP</abbrev> 0.41. Leg measurements: I 6.45 (1.89, 2.63, 1.26, 0.68), II 6.73 (1.92, 2.80, 1.34, 0.68), III 5.09 (1.62, 1.51, 1.43, 0.53), IV 7.28 (2.04, 2.25, 2.30, 0.69).</p><p>Epigyne (Fig. <xref ref-type="fig" rid="F12">12A–D</xref>): Plate trapezoidal, broad, nearly as wide as long, lateral margins concave medially, forming 2 windows. Copulatory openings inconspicuous, located at windows. Hyaline copulatory ducts long, strongly convoluted, proximally enlarged, cup-shaped, ducts ascending obliquely to middle, expanded laterally, then retracing anteriorly to form oblique arch, descending posteriorly to spermathecae. Spermathecae peanut-shaped, centrally located, separated by 1.5 diameters of a spermatheca. Bursae oblong, hyaline, situated posteriorly, close together, ~ 1.5× wider than long, surface translucent, smooth. Fertilisation ducts acicular, originating on posterior surface of spermathecae.</p></tp:treatment-sec><tp:treatment-sec sec-type="distribution" id="SECID0EEFBI"><title>Distribution.</title><p>Known only from the type locality.</p></tp:treatment-sec></tp:taxon-treatment>
