# Supplementary material for: On the clubionid spiders (Araneae, Clubionidae) from Xishuangbanna, China, with descriptions of two new genera and seven new species
Source: Zookeys. 2021 Oct 14;1062:73–122. doi: 10.3897/zookeys.1062.66845 (PMC8530997; doi:10.3897/zookeys.1062.66845)
Supplement: XML Treatment for Nusatidia mianju [file zookeys.1062.66845-treatment10.xml]

<!DOCTYPE tp:taxon-treatment
  PUBLIC "-//TaxonX//DTD Taxonomic Treatment Publishing DTD v0 20100105//EN" "tax-treatment-NSO.dtd">
<tp:taxon-treatment xmlns:tp="http://www.plazi.org/taxpub"><tp:treatment-meta><kwd-group><label>Taxon classification</label><kwd><named-content xmlns:xlink="http://www.w3.org/1999/xlink" content-type="kingdom">Animalia</named-content></kwd><kwd><named-content xmlns:xlink="http://www.w3.org/1999/xlink" content-type="order">Araneae</named-content></kwd><kwd><named-content xmlns:xlink="http://www.w3.org/1999/xlink" content-type="family">Clubionidae</named-content></kwd></kwd-group><mixed-citation publication-type="journal"><person-group><name><surname>Zhang</surname><given-names>Jianshuang</given-names></name><name><surname>Yu</surname><given-names>Hao</given-names></name><name><surname>Li</surname><given-names>Shuqiang</given-names></name></person-group><article-title>On the clubionid spiders (<tp:taxon-name><tp:taxon-name-part taxon-name-part-type="order">Araneae</tp:taxon-name-part></tp:taxon-name>, <tp:taxon-name><tp:taxon-name-part taxon-name-part-type="family">Clubionidae</tp:taxon-name-part></tp:taxon-name>) from Xishuangbanna, China, with descriptions of two new genera and seven new species</article-title><source>Zookeys</source><day>14</day><month>10</month><year>2021</year><volume>1062</volume><fpage>73</fpage><lpage>122</lpage><pub-id pub-id-type="doi">10.3897/zookeys.1062.66845</pub-id></mixed-citation></tp:treatment-meta><tp:nomenclature><tp:taxon-name>
              <object-id xmlns:xlink="http://www.w3.org/1999/xlink" content-type="arpha" xlink:type="simple">B328E55E-0B09-5B9F-9B58-917BD4F7AD17</object-id>
              <tp:taxon-name-part taxon-name-part-type="genus" reg="Nusatidia">Nusatidia</tp:taxon-name-part>
              <tp:taxon-name-part taxon-name-part-type="species" reg="mianju">mianju</tp:taxon-name-part>
              <object-id xmlns:xlink="http://www.w3.org/1999/xlink" content-type="zoobank" xlink:type="simple">http://zoobank.org/02F77C69-57C8-463D-9828-C4B2A7E39AF7</object-id>
            </tp:taxon-name><tp:taxon-authority>Yu &amp; Li</tp:taxon-authority><tp:taxon-status xmlns:xlink="http://www.w3.org/1999/xlink" xlink:type="simple">sp. nov.</tp:taxon-status><xref ref-type="fig" rid="F13">Fig. 13</xref></tp:nomenclature><tp:treatment-sec sec-type="type material" id="SECID0EWGBI"><title>Type material.</title><p><bold><italic>Holotype</italic></bold> ♀ (<named-content xmlns:xlink="http://www.w3.org/1999/xlink" content-type="dwc:institutional_code" xlink:type="simple">IZCAS</named-content>-Ar34730), China: <bold>Yunnan</bold>: Mengla County: Menglun Town: Menglun Nature Reserve: 48 km landmark in Nature Reserve, seasonal rainforest (<named-content xmlns:xlink="http://www.w3.org/1999/xlink" content-type="dwc:verbatimCoordinates" xlink:type="simple"><named-content content-type="geo-json" specific-use="{&#34;type&#34;:&#34;Point&#34;,&#34;coordinates&#34;:[101.329133,21.978400]}" id="NCID0EGHBI" xlink:type="simple">21°58.704'N, 101°19.748'E</named-content></named-content>, 1080 m), 12 August 2011, G. Zheng leg.</p></tp:treatment-sec><tp:treatment-sec sec-type="material" id="SECID0ELHBI"><title>Other material examined.</title><p>China: <bold>Yunnan</bold>: Xishuangbanna: Mengla County: Meng’a Town: 1♀ (YHCLU0131), Wengnan Village, secondary seasonal rain forest (<named-content xmlns:xlink="http://www.w3.org/1999/xlink" content-type="dwc:verbatimCoordinates" xlink:type="simple"><named-content content-type="geo-json" specific-use="{&#34;type&#34;:&#34;Point&#34;,&#34;coordinates&#34;:[100.370283,22.083083]}" id="NCID0EWHBI" xlink:type="simple">22°04.985'N, 100°22.217'E</named-content></named-content>, 1130 m), 25 June 2012, Q. Zhao leg.</p></tp:treatment-sec><tp:treatment-sec sec-type="etymology" id="SECID0E2HBI"><title>Etymology.</title><p>The specific name is derived from the Chinese pinyin <italic>miàn jù</italic>, for mask, referring to the conspicuousness of the spermathecae and copulatory ducts through the epigynal plate, the general appearance of a mask; noun in apposition.</p></tp:treatment-sec><tp:treatment-sec sec-type="diagnosis" id="SECID0EDIBI"><title>Diagnosis.</title><p>Females of <italic><tp:taxon-name><tp:taxon-name-part taxon-name-part-type="genus" reg="Nusatidia">N.</tp:taxon-name-part><tp:taxon-name-part taxon-name-part-type="species" reg="mianju">mianju</tp:taxon-name-part></tp:taxon-name></italic> sp. nov. are similar to those of <italic><tp:taxon-name><tp:taxon-name-part taxon-name-part-type="genus" reg="Nusatidia">N.</tp:taxon-name-part><tp:taxon-name-part taxon-name-part-type="species" reg="melanobursa">melanobursa</tp:taxon-name-part></tp:taxon-name></italic> Deeleman-Reinhold, 2001 by the epigynal plate with a heavily sclerotised and convex posterior margin, and by the similar course of the copulatory ducts, but they can be differentiated by the copulatory openings separated by ~ 2 diameters (Fig. <xref ref-type="fig" rid="F13">13A, B</xref>) (vs. copulatory openings close together). <italic><tp:taxon-name><tp:taxon-name-part taxon-name-part-type="genus" reg="Nusatidia">Nusatidia</tp:taxon-name-part><tp:taxon-name-part taxon-name-part-type="species" reg="mianju">mianju</tp:taxon-name-part></tp:taxon-name></italic> sp. nov. also resembles <italic><tp:taxon-name><tp:taxon-name-part taxon-name-part-type="genus" reg="Nusatidia">N.</tp:taxon-name-part><tp:taxon-name-part taxon-name-part-type="species" reg="camouflata">camouflata</tp:taxon-name-part></tp:taxon-name></italic> by the copulatory openings located at the posterolateral margin of the epigynal plate, separated by &gt; 1.5 diameters, but it can be easily distinguished by having the copulatory ducts close together and ascending longitudinally (vs. copulatory ducts separated by &gt; one diameter, running horizontally).</p><fig id="F13" position="float" orientation="portrait"><object-id xmlns:xlink="http://www.w3.org/1999/xlink" content-type="doi" xlink:type="simple">10.3897/zookeys.1062.66845.figure13</object-id><object-id xmlns:xlink="http://www.w3.org/1999/xlink" content-type="arpha" xlink:type="simple">DAA33CC4-DCDF-5459-98EB-36DA74895E88</object-id><label>Figure 13.</label><caption><p>Holotype female of <italic><tp:taxon-name><tp:taxon-name-part taxon-name-part-type="genus" reg="Nusatidia">Nusatidia</tp:taxon-name-part><tp:taxon-name-part taxon-name-part-type="species" reg="mianju">mianju</tp:taxon-name-part></tp:taxon-name></italic> sp. nov., epigyne (<bold>A–E</bold>) and habitus (<bold>F, G</bold>) <bold>A</bold> intact, ventral view <bold>B</bold> cleared, ventral view <bold>C</bold> cleared, ventral view <bold>D</bold> cleared, dorsal view <bold>E</bold> cleared, dorsal view <bold>F</bold> dorsal view <bold>G</bold> ventral view. Abbreviations: <abbrev xmlns:xlink="http://www.w3.org/1999/xlink" xlink:title="bursa" id="ABBRID0E5KBI" xlink:type="simple">BS</abbrev> = bursa; <abbrev xmlns:xlink="http://www.w3.org/1999/xlink" xlink:title="copulatory duct" id="ABBRID0ECLBI" xlink:type="simple">CD</abbrev> = copulatory duct; <abbrev xmlns:xlink="http://www.w3.org/1999/xlink" xlink:title="copulatory opening" id="ABBRID0EGLBI" xlink:type="simple">CO</abbrev> = copulatory opening; <abbrev xmlns:xlink="http://www.w3.org/1999/xlink" xlink:title="fertilisation duct" id="ABBRID0EKLBI" xlink:type="simple">FD</abbrev> = fertilization duct; <abbrev xmlns:xlink="http://www.w3.org/1999/xlink" xlink:title="spermatheca" id="ABBRID0EOLBI" xlink:type="simple">SP</abbrev> = spermatheca. Scale bars: 0.10 mm (equal for <bold>A–E</bold>); 1 mm (equal for <bold>F, G</bold>).</p></caption><graphic xmlns:xlink="http://www.w3.org/1999/xlink" xlink:href="zookeys-1062-073-g013.jpg" position="float" orientation="portrait" xlink:type="simple" id="oo_599517.jpg"><uri content-type="original_file" xlink:type="simple">https://binary.pensoft.net/fig/599517</uri></graphic></fig></tp:treatment-sec><tp:treatment-sec sec-type="description" id="SECID0E2LBI"><title>Description.</title><p><bold>Female</bold> (holotype) (Fig. <xref ref-type="fig" rid="F13">13F–G</xref>): Total length 6.85; carapace 2.63 long, 1.67 wide; opisthosoma 4.22 long, 0.98 wide. Carapace light green, slightly lighter in cephalic area, without distinct colour pattern; cephalic region slightly narrowed, cervical groove, radial grooves, fovea indistinct. Eyes: <abbrev xmlns:xlink="http://www.w3.org/1999/xlink" xlink:title="anterior eye row" id="ABBRID0EHMBI" xlink:type="simple">AER</abbrev> slightly recurved, <abbrev xmlns:xlink="http://www.w3.org/1999/xlink" xlink:title="posterior eye row" id="ABBRID0ELMBI" xlink:type="simple">PER</abbrev> wider than <abbrev xmlns:xlink="http://www.w3.org/1999/xlink" xlink:title="anterior eye row" id="ABBRID0EPMBI" xlink:type="simple">AER</abbrev> and slightly procurved when seen from above. <abbrev xmlns:xlink="http://www.w3.org/1999/xlink" xlink:title="anterior median eyes" id="ABBRID0ETMBI" xlink:type="simple">AME</abbrev> dark, other eyes light; with black rings. Eye sizes and interdistances: <abbrev xmlns:xlink="http://www.w3.org/1999/xlink" xlink:title="anterior median eyes" id="ABBRID0EXMBI" xlink:type="simple">AME</abbrev> 0.10, <abbrev xmlns:xlink="http://www.w3.org/1999/xlink" xlink:title="anterior lateral eyes" id="ABBRID0E2MBI" xlink:type="simple">ALE</abbrev> 0.09, <abbrev xmlns:xlink="http://www.w3.org/1999/xlink" xlink:title="posterior median eyes" id="ABBRID0E6MBI" xlink:type="simple">PME</abbrev> 0.10, <abbrev xmlns:xlink="http://www.w3.org/1999/xlink" xlink:title="posterior lateral eyes" id="ABBRID0EDNBI" xlink:type="simple">PLE</abbrev> 0.09, <abbrev xmlns:xlink="http://www.w3.org/1999/xlink" xlink:title="anterior median eyes" id="ABBRID0EHNBI" xlink:type="simple">AME</abbrev>–<abbrev xmlns:xlink="http://www.w3.org/1999/xlink" xlink:title="anterior median eyes" id="ABBRID0ELNBI" xlink:type="simple">AME</abbrev> 0.06, <abbrev xmlns:xlink="http://www.w3.org/1999/xlink" xlink:title="anterior median eyes" id="ABBRID0EPNBI" xlink:type="simple">AME</abbrev>–<abbrev xmlns:xlink="http://www.w3.org/1999/xlink" xlink:title="anterior lateral eyes" id="ABBRID0ETNBI" xlink:type="simple">ALE</abbrev> 0.08, <abbrev xmlns:xlink="http://www.w3.org/1999/xlink" xlink:title="posterior median eyes" id="ABBRID0EXNBI" xlink:type="simple">PME</abbrev>–<abbrev xmlns:xlink="http://www.w3.org/1999/xlink" xlink:title="posterior median eyes" id="ABBRID0E2NBI" xlink:type="simple">PME</abbrev> 0.23, <abbrev xmlns:xlink="http://www.w3.org/1999/xlink" xlink:title="posterior median eyes" id="ABBRID0E6NBI" xlink:type="simple">PME</abbrev>–<abbrev xmlns:xlink="http://www.w3.org/1999/xlink" xlink:title="posterior lateral eyes" id="ABBRID0EDOBI" xlink:type="simple">PLE</abbrev> 0.09, <abbrev xmlns:xlink="http://www.w3.org/1999/xlink" xlink:title="length of MOQ" id="ABBRID0EHOBI" xlink:type="simple">MOQL</abbrev> 0.30, <abbrev xmlns:xlink="http://www.w3.org/1999/xlink" xlink:title="anterior width of median ocular quadrangle" id="ABBRID0ELOBI" xlink:type="simple">MOQA</abbrev> 0.27, <abbrev xmlns:xlink="http://www.w3.org/1999/xlink" xlink:title="posterior width of median ocular quadrangle" id="ABBRID0EPOBI" xlink:type="simple">MOQP</abbrev> 0.47. Chelicerae white, fang light red, both promargin and retromargin with two teeth. Labium and endites light green. Sternum yellowish green. Legs coloured as carapace, without distinct markings. Leg measurements: I (2.03, —, —, —), II 8.42 (2.57, 3.33, 1.74, 0.79), III 5.56 (1.59, 1.99, 1.51, 0.47), IV 8.92 (2.69, 2.84, 2.75, 0.65). Abdomen (Fig. <xref ref-type="fig" rid="F13">13F, G</xref>) lanceolate, dorsum uniformly yellowish green; laterally dark green, with numerous longitudinal muscle depressions; venter without pattern, yellowish green centrally, dark green marginally.</p><p>Epigyne (Fig. <xref ref-type="fig" rid="F13">13A–E</xref>): Plate slightly wider than long, posterior margin heavily sclerotised and convex; spermathecae and copulatory ducts prominently visible through integument; in general appearance, epigynal plate like a mask. Copulatory openings distinct, large, separated by ~ 2 diameters, located at posterolateral margin of the plate. Hyaline copulatory ducts thick, straight, close together, extended to posterior level of spermathecae, then retracing posteriorly to mid-level of vulva, connected laterally to bursae. Spermathecae oval, ~ 1.4× longer than wide, situated anteriorly, separated by ~ 2/3 width of one spermatheca. Bursae globular, separated by ~ 1.3 diameters, translucent with smooth surface. Fertilisation ducts acicular, ~ 1/2 spermatheca length, located laterally.</p><p><bold>Male.</bold> Unknown.</p></tp:treatment-sec><tp:treatment-sec sec-type="distribution" id="SECID0EBPBI"><title>Distribution.</title><p>Known only from the type locality.</p></tp:treatment-sec></tp:taxon-treatment>
