# Supplementary material for: On the clubionid spiders (Araneae, Clubionidae) from Xishuangbanna, China, with descriptions of two new genera and seven new species
Source: Zookeys. 2021 Oct 14;1062:73–122. doi: 10.3897/zookeys.1062.66845 (PMC8530997; doi:10.3897/zookeys.1062.66845)
Supplement: XML Treatment for Porrhoclubiona pteronetoides [file zookeys.1062.66845-treatment13.xml]

<!DOCTYPE tp:taxon-treatment
  PUBLIC "-//TaxonX//DTD Taxonomic Treatment Publishing DTD v0 20100105//EN" "tax-treatment-NSO.dtd">
<tp:taxon-treatment xmlns:tp="http://www.plazi.org/taxpub"><tp:treatment-meta><kwd-group><label>Taxon classification</label><kwd><named-content xmlns:xlink="http://www.w3.org/1999/xlink" content-type="kingdom">Animalia</named-content></kwd><kwd><named-content xmlns:xlink="http://www.w3.org/1999/xlink" content-type="order">Araneae</named-content></kwd><kwd><named-content xmlns:xlink="http://www.w3.org/1999/xlink" content-type="family">Clubionidae</named-content></kwd></kwd-group><mixed-citation publication-type="journal"><person-group><name><surname>Zhang</surname><given-names>Jianshuang</given-names></name><name><surname>Yu</surname><given-names>Hao</given-names></name><name><surname>Li</surname><given-names>Shuqiang</given-names></name></person-group><article-title>On the clubionid spiders (<tp:taxon-name><tp:taxon-name-part taxon-name-part-type="order">Araneae</tp:taxon-name-part></tp:taxon-name>, <tp:taxon-name><tp:taxon-name-part taxon-name-part-type="family">Clubionidae</tp:taxon-name-part></tp:taxon-name>) from Xishuangbanna, China, with descriptions of two new genera and seven new species</article-title><source>Zookeys</source><day>14</day><month>10</month><year>2021</year><volume>1062</volume><fpage>73</fpage><lpage>122</lpage><pub-id pub-id-type="doi">10.3897/zookeys.1062.66845</pub-id></mixed-citation></tp:treatment-meta><tp:nomenclature><tp:taxon-name>
              <object-id xmlns:xlink="http://www.w3.org/1999/xlink" content-type="arpha" xlink:type="simple">FA20C05E-8CE1-5B47-8FFC-664E35C7D472</object-id>
              <tp:taxon-name-part taxon-name-part-type="genus" reg="Porrhoclubiona">Porrhoclubiona</tp:taxon-name-part>
              <tp:taxon-name-part taxon-name-part-type="species" reg="pteronetoides">pteronetoides</tp:taxon-name-part>
            </tp:taxon-name><tp:taxon-authority>(Deeleman-Reinhold, 2001)</tp:taxon-authority><xref ref-type="fig" rid="F15">Figs 15</xref><xref ref-type="fig" rid="F16">, 16</xref><tp:nomenclature-citation-list><tp:nomenclature-citation><tp:taxon-name>
                  <tp:taxon-name-part taxon-name-part-type="genus" reg="Clubiona">Clubiona</tp:taxon-name-part>
                  <tp:taxon-name-part taxon-name-part-type="species" reg="pteronetoides">pteronetoides</tp:taxon-name-part>
                </tp:taxon-name><comment>Deeleman-Reinhold, 2001: 97, figs 1–7 (♂♀).</comment></tp:nomenclature-citation><tp:nomenclature-citation><tp:taxon-name>
                  <tp:taxon-name-part taxon-name-part-type="genus" reg="Porrhoclubiona">Porrhoclubiona</tp:taxon-name-part>
                  <tp:taxon-name-part taxon-name-part-type="species" reg="pteronetoides">pteronetoides</tp:taxon-name-part>
                </tp:taxon-name><comment>: <xref ref-type="bibr" rid="B11">Marusik and Omelko 2018</xref>: 24 (transferred to <tp:taxon-name><tp:taxon-name-part taxon-name-part-type="genus" reg="Porrhoclubiona">Porrhoclubiona</tp:taxon-name-part></tp:taxon-name>).</comment></tp:nomenclature-citation></tp:nomenclature-citation-list></tp:nomenclature><tp:treatment-sec sec-type="material" id="SECID0EGJCI"><title>Material examined.</title><p>China: <bold>Yunnan</bold>: Xishuangbanna: Mengla County: Menglun Town: Menglun Nature Reserve: 1♂1♀, 48 km landmark in Nature Reserve, seasonal rainforest (<named-content xmlns:xlink="http://www.w3.org/1999/xlink" content-type="dwc:verbatimCoordinates" xlink:type="simple"><named-content content-type="geo-json" specific-use="{&#34;type&#34;:&#34;Point&#34;,&#34;coordinates&#34;:[101.329133,21.978400]}" id="NCID0ERJCI" xlink:type="simple">21°58.704'N, 101°19.748'E</named-content></named-content>, 1080 m), 12 August 2011, G. Zheng leg.; 1♂1♀ (YHCLU0124–125), 55 km landmark in Nature Reserve, seasonal rainforest (<named-content xmlns:xlink="http://www.w3.org/1999/xlink" content-type="dwc:verbatimCoordinates" xlink:type="simple"><named-content content-type="geo-json" specific-use="{&#34;type&#34;:&#34;Point&#34;,&#34;coordinates&#34;:[101.205083,21.965883]}" id="NCID0EZJCI" xlink:type="simple">21°57.953'N, 101°12.305'E</named-content></named-content>, 780 m), 13 August 2011, G. Zheng leg.</p></tp:treatment-sec><tp:treatment-sec sec-type="diagnosis" id="SECID0E5JCI"><title>Diagnosis.</title><p>Both sexes of <italic><tp:taxon-name><tp:taxon-name-part taxon-name-part-type="genus" reg="Porrhoclubiona">P.</tp:taxon-name-part><tp:taxon-name-part taxon-name-part-type="species" reg="pteronetoides">pteronetoides</tp:taxon-name-part></tp:taxon-name></italic> are similar to those of <italic><tp:taxon-name><tp:taxon-name-part taxon-name-part-type="genus" reg="Porrhoclubiona">P.</tp:taxon-name-part><tp:taxon-name-part taxon-name-part-type="species" reg="viridula">viridula</tp:taxon-name-part></tp:taxon-name></italic> in having similar palps and epigynes but can be differentiated by the elongate-oval bulb in ventral view (Fig. <xref ref-type="fig" rid="F15">15B</xref>) (vs. pyriform or triangular) and by the oval spermathecae that are ~ 2× longer than wide (Fig. <xref ref-type="fig" rid="F16">16C, D</xref>) (vs. claviform spermathecae that are ~ 3–4× longer than wide).</p></tp:treatment-sec><tp:treatment-sec sec-type="description" id="SECID0ECLCI"><title>Description.</title><p>See <xref ref-type="bibr" rid="B3">Deeleman-Reinhold (2001)</xref>. Male palp as in Fig. <xref ref-type="fig" rid="F15">15A–E</xref>, epigyne as in Fig. <xref ref-type="fig" rid="F16">16A–D</xref>, habitus as in Fig. <xref ref-type="fig" rid="F16">16E–H</xref>.</p></tp:treatment-sec><tp:treatment-sec sec-type="comments" id="SECID0EYLCI"><title>Comments.</title><p>There is almost no difference between males from Xishuangbanna (Fig. <xref ref-type="fig" rid="F15">15A–E</xref>) and the holotype from Thailand (<xref ref-type="bibr" rid="B3">Deeleman-Reinhold 2001</xref>: 97, figs 5–7). However, some intraspecific variation is exhibited by females from the two localities, related to distance between the two copulatory openings. The copulatory openings are separated by ~ 1/4 of their diameter in material from Xishuangbanna (Fig. <xref ref-type="fig" rid="F16">16A–D</xref>) but not separated in the paratype (<xref ref-type="bibr" rid="B3">Deeleman-Reinhold 2001</xref>: 97, fig. 4).</p></tp:treatment-sec><tp:treatment-sec sec-type="distribution" id="SECID0EOMCI"><title>Distribution.</title><p>Thailand (Prachuap Khiri Khan Province), China (Yunnan Province, new record). The present results extend the range of this species by ~ 1090 km to the northwest (Xishuangbanna) from the type locality (Prachuap Khiri Khan).</p></tp:treatment-sec><tp:treatment-sec><!--Section generated to contain objects referenced in tp:taxon-treatment.--><fig id="F15" position="float" orientation="portrait"><object-id xmlns:xlink="http://www.w3.org/1999/xlink" content-type="doi" xlink:type="simple">10.3897/zookeys.1062.66845.figure15</object-id><object-id xmlns:xlink="http://www.w3.org/1999/xlink" content-type="arpha" xlink:type="simple">E2DB3FFC-4894-5A17-BDB3-8F564825C24B</object-id><label>Figure 15.</label><caption><p>Male palp of <italic><tp:taxon-name><tp:taxon-name-part taxon-name-part-type="genus" reg="Porrhoclubiona">Porrhoclubiona</tp:taxon-name-part><tp:taxon-name-part taxon-name-part-type="species" reg="pteronetoides">pteronetoides</tp:taxon-name-part></tp:taxon-name></italic><bold>A</bold> prolateral view <bold>B</bold> retrolateral view <bold>C</bold> bulb, prolateral view <bold>D</bold> bulb, ventral view <bold>E</bold> bulb, retrolateral view. Abbreviations: E = embolus; <abbrev xmlns:xlink="http://www.w3.org/1999/xlink" xlink:title="embolic base" id="ABBRID0EY5BI" xlink:type="simple">EB</abbrev> = embolic base; <abbrev xmlns:xlink="http://www.w3.org/1999/xlink" xlink:title="retrolateral tibial apophysis" id="ABBRID0E35BI" xlink:type="simple">RTA</abbrev> = retrolateral tibial apophysis; <abbrev xmlns:xlink="http://www.w3.org/1999/xlink" xlink:title="tegular groove" id="ABBRID0EA6BI" xlink:type="simple">TG</abbrev> = tegular groove; <abbrev xmlns:xlink="http://www.w3.org/1999/xlink" xlink:title="tutaculum" id="ABBRID0EE6BI" xlink:type="simple">TU</abbrev> = tutaculum. Scale bars: 0.10 mm (equal for <bold>A, B</bold>, equal for <bold>C–E</bold>).</p></caption><graphic xmlns:xlink="http://www.w3.org/1999/xlink" xlink:href="zookeys-1062-073-g015.jpg" position="float" orientation="portrait" xlink:type="simple" id="oo_599519.jpg"><uri content-type="original_file" xlink:type="simple">https://binary.pensoft.net/fig/599519</uri></graphic></fig><fig id="F16" position="float" orientation="portrait"><object-id xmlns:xlink="http://www.w3.org/1999/xlink" content-type="doi" xlink:type="simple">10.3897/zookeys.1062.66845.figure16</object-id><object-id xmlns:xlink="http://www.w3.org/1999/xlink" content-type="arpha" xlink:type="simple">F0017A43-4E53-592F-BE60-3817DC13C060</object-id><label>Figure 16.</label><caption><p><italic><tp:taxon-name><tp:taxon-name-part taxon-name-part-type="genus" reg="Porrhoclubiona">Porrhoclubiona</tp:taxon-name-part><tp:taxon-name-part taxon-name-part-type="species" reg="pteronetoides">pteronetoides</tp:taxon-name-part></tp:taxon-name></italic>, epigyne (<bold>A–D</bold>), male habitus (<bold>E, F</bold>) and female habitus (<bold>G, H</bold>) <bold>A</bold> intact, ventral view <bold>B</bold> cleared, ventral view <bold>C</bold> cleared, dorsal view <bold>D</bold> cleared, dorsal view <bold>E</bold> dorsal view <bold>F</bold> lateral view <bold>G</bold> dorsal view <bold>H</bold> ventral view. Abbreviations: <abbrev xmlns:xlink="http://www.w3.org/1999/xlink" xlink:title="bursa" id="ABBRID0E1ACI" xlink:type="simple">BS</abbrev> = bursa; <abbrev xmlns:xlink="http://www.w3.org/1999/xlink" xlink:title="copulatory duct" id="ABBRID0E5ACI" xlink:type="simple">CD</abbrev> = copulatory duct; <abbrev xmlns:xlink="http://www.w3.org/1999/xlink" xlink:title="copulatory opening" id="ABBRID0ECBCI" xlink:type="simple">CO</abbrev> = copulatory opening; <abbrev xmlns:xlink="http://www.w3.org/1999/xlink" xlink:title="fertilisation duct" id="ABBRID0EGBCI" xlink:type="simple">FD</abbrev> = fertilization duct; <abbrev xmlns:xlink="http://www.w3.org/1999/xlink" xlink:title="spermatheca" id="ABBRID0EKBCI" xlink:type="simple">SP</abbrev> = spermatheca. Scale bars: 0.10 mm (equal for <bold>A–D</bold>); 1 mm (equal for <bold>E, F</bold>, equal for <bold>G, H</bold>).</p></caption><graphic xmlns:xlink="http://www.w3.org/1999/xlink" xlink:href="zookeys-1062-073-g016.jpg" position="float" orientation="portrait" xlink:type="simple" id="oo_599520.jpg"><uri content-type="original_file" xlink:type="simple">https://binary.pensoft.net/fig/599520</uri></graphic></fig></tp:treatment-sec><ref-list><ref id="B11"><mixed-citation xmlns:xlink="http://www.w3.org/1999/xlink" xlink:type="simple"><person-group><name name-style="western"><surname>Marusik</surname><given-names>YM</given-names></name><name name-style="western"><surname>Omelko</surname><given-names>MM</given-names></name></person-group> (<year>2018</year>) <article-title>A survey of the <italic><tp:taxon-name><tp:taxon-name-part taxon-name-part-type="genus">Porrhoclubiona</tp:taxon-name-part></tp:taxon-name></italic> Lohmander, 1944 from Central Asia (<tp:taxon-name><tp:taxon-name-part taxon-name-part-type="order">Araneae</tp:taxon-name-part></tp:taxon-name>, Clubiondae [sic]).</article-title><source>ZooKeys</source><volume>802</volume>: <fpage>19</fpage>–<lpage>38</lpage>. <ext-link xlink:type="simple" ext-link-type="doi" xlink:href="10.3897/zookeys.802.30236">https://doi.org/10.3897/zookeys.802.30236</ext-link></mixed-citation></ref><ref id="B3"><mixed-citation xmlns:xlink="http://www.w3.org/1999/xlink" xlink:type="simple"><person-group><name name-style="western"><surname>Deeleman-Reinhold</surname><given-names>CL</given-names></name></person-group> (<year>2001</year>) <source>Forest Spiders of South East Asia: with a revision of the sac and ground spiders (<tp:taxon-name><tp:taxon-name-part taxon-name-part-type="order">Araneae</tp:taxon-name-part></tp:taxon-name>: <tp:taxon-name><tp:taxon-name-part taxon-name-part-type="family">Clubionidae</tp:taxon-name-part></tp:taxon-name>, <tp:taxon-name><tp:taxon-name-part taxon-name-part-type="family">Corinnidae</tp:taxon-name-part></tp:taxon-name>, <tp:taxon-name><tp:taxon-name-part taxon-name-part-type="family">Liocranidae</tp:taxon-name-part></tp:taxon-name>, <tp:taxon-name><tp:taxon-name-part taxon-name-part-type="family">Gnaphosidae</tp:taxon-name-part></tp:taxon-name>, <tp:taxon-name><tp:taxon-name-part taxon-name-part-type="family">Prodidomidae</tp:taxon-name-part></tp:taxon-name> and <tp:taxon-name><tp:taxon-name-part taxon-name-part-type="family">Trochanterriidae</tp:taxon-name-part></tp:taxon-name>).</source><publisher-name>Brill</publisher-name>, <publisher-loc>Leiden</publisher-loc>, <size units="page">591 pp</size>. <ext-link xlink:type="simple" ext-link-type="doi" xlink:href="10.1163/9789004475588">https://doi.org/10.1163/9789004475588</ext-link></mixed-citation></ref></ref-list></tp:taxon-treatment>
