# Supplementary material for: On the clubionid spiders (Araneae, Clubionidae) from Xishuangbanna, China, with descriptions of two new genera and seven new species
Source: Zookeys. 2021 Oct 14;1062:73–122. doi: 10.3897/zookeys.1062.66845 (PMC8530997; doi:10.3897/zookeys.1062.66845)
Supplement: XML Treatment for Pteroneta ultramarina [file zookeys.1062.66845-treatment15.xml]

<!DOCTYPE tp:taxon-treatment
  PUBLIC "-//TaxonX//DTD Taxonomic Treatment Publishing DTD v0 20100105//EN" "tax-treatment-NSO.dtd">
<tp:taxon-treatment xmlns:tp="http://www.plazi.org/taxpub"><tp:treatment-meta><kwd-group><label>Taxon classification</label><kwd><named-content xmlns:xlink="http://www.w3.org/1999/xlink" content-type="kingdom">Animalia</named-content></kwd><kwd><named-content xmlns:xlink="http://www.w3.org/1999/xlink" content-type="order">Araneae</named-content></kwd><kwd><named-content xmlns:xlink="http://www.w3.org/1999/xlink" content-type="family">Clubionidae</named-content></kwd></kwd-group><mixed-citation publication-type="journal"><person-group><name><surname>Zhang</surname><given-names>Jianshuang</given-names></name><name><surname>Yu</surname><given-names>Hao</given-names></name><name><surname>Li</surname><given-names>Shuqiang</given-names></name></person-group><article-title>On the clubionid spiders (<tp:taxon-name><tp:taxon-name-part taxon-name-part-type="order">Araneae</tp:taxon-name-part></tp:taxon-name>, <tp:taxon-name><tp:taxon-name-part taxon-name-part-type="family">Clubionidae</tp:taxon-name-part></tp:taxon-name>) from Xishuangbanna, China, with descriptions of two new genera and seven new species</article-title><source>Zookeys</source><day>14</day><month>10</month><year>2021</year><volume>1062</volume><fpage>73</fpage><lpage>122</lpage><pub-id pub-id-type="doi">10.3897/zookeys.1062.66845</pub-id></mixed-citation></tp:treatment-meta><tp:nomenclature><tp:taxon-name>
              <object-id xmlns:xlink="http://www.w3.org/1999/xlink" content-type="arpha" xlink:type="simple">BF87E6B3-C70B-5DA7-BFE7-958FCE167A46</object-id>
              <tp:taxon-name-part taxon-name-part-type="genus" reg="Pteroneta">Pteroneta</tp:taxon-name-part>
              <tp:taxon-name-part taxon-name-part-type="species" reg="ultramarina">ultramarina</tp:taxon-name-part>
            </tp:taxon-name><tp:taxon-authority>(Ono, 1989)</tp:taxon-authority><xref ref-type="fig" rid="F17">Figs 17</xref><xref ref-type="fig" rid="F18">, 18</xref><tp:nomenclature-citation-list><tp:nomenclature-citation><tp:taxon-name>
                  <tp:taxon-name-part taxon-name-part-type="genus" reg="Clubiona">Clubiona</tp:taxon-name-part>
                  <tp:taxon-name-part taxon-name-part-type="species" reg="ultramarina">ultramarina</tp:taxon-name-part>
                </tp:taxon-name><comment>Ono, 1989: 156, figs 1–7 (♂♀).</comment></tp:nomenclature-citation><tp:nomenclature-citation><tp:taxon-name>
                  <tp:taxon-name-part taxon-name-part-type="genus" reg="Pteroneta">Pteroneta</tp:taxon-name-part>
                  <tp:taxon-name-part taxon-name-part-type="species" reg="ultramarina">ultramarina</tp:taxon-name-part>
                </tp:taxon-name><comment>: <xref ref-type="bibr" rid="B3">Deeleman-Reinhold 2001</xref>: 145 (transferred to <tp:taxon-name><tp:taxon-name-part taxon-name-part-type="genus" reg="Pteroneta">Pteroneta</tp:taxon-name-part></tp:taxon-name>) ; Ono and Hayashi 2009: 546, figs 7–10, 169–171 (♂♀).</comment></tp:nomenclature-citation></tp:nomenclature-citation-list></tp:nomenclature><tp:treatment-sec sec-type="material" id="SECID0EKSCI"><title>Material examined.</title><p>China: <bold>Yunnan</bold>: Xishuangbanna: Mengla County: 1♂1♀ (YHCLU0136–137), Nanshahe Village, seasonal rainforest (<named-content xmlns:xlink="http://www.w3.org/1999/xlink" content-type="dwc:verbatimCoordinates" xlink:type="simple"><named-content content-type="geo-json" specific-use="{&#34;type&#34;:&#34;Point&#34;,&#34;coordinates&#34;:[101.573083,21.603333]}" id="NCID0EVSCI" xlink:type="simple">21°36.200'N, 101°34.385'E</named-content></named-content>, 820 m), 14 June 2012, Q. Zhao leg.; 1♂2♀, Bubang Village (<named-content xmlns:xlink="http://www.w3.org/1999/xlink" content-type="dwc:verbatimCoordinates" xlink:type="simple"><named-content content-type="geo-json" specific-use="{&#34;type&#34;:&#34;Point&#34;,&#34;coordinates&#34;:[101.581667,21.610567]}" id="NCID0E4SCI" xlink:type="simple">21°36.634'N, 101°34.900'E</named-content></named-content>, 820 m), 10 June 2012, Q. Zhao leg.; Menglun Town: Menglun Nature Reserve: 1♂, Lvshilin Forest Park, limestone tropical seasonal rain forest (<named-content xmlns:xlink="http://www.w3.org/1999/xlink" content-type="dwc:verbatimCoordinates" xlink:type="simple"><named-content content-type="geo-json" specific-use="{&#34;type&#34;:&#34;Point&#34;,&#34;coordinates&#34;:[101.280717,21.910283]}" id="NCID0EFTCI" xlink:type="simple">21°54.617'N, 101°16.843'E</named-content></named-content>, 730 m), 7 August 2011, G. Zheng leg.</p></tp:treatment-sec><tp:treatment-sec sec-type="diagnosis" id="SECID0EKTCI"><title>Diagnosis.</title><p>Males of <italic><tp:taxon-name><tp:taxon-name-part taxon-name-part-type="genus" reg="Pteroneta">P.</tp:taxon-name-part><tp:taxon-name-part taxon-name-part-type="species" reg="ultramarina">ultramarina</tp:taxon-name-part></tp:taxon-name></italic> resemble those of <italic><tp:taxon-name><tp:taxon-name-part taxon-name-part-type="genus" reg="Pteroneta">P.</tp:taxon-name-part><tp:taxon-name-part taxon-name-part-type="species" reg="baiteta">baiteta</tp:taxon-name-part></tp:taxon-name></italic> Versteirt, Deeleman-Reinhold &amp; Baert, 2008 (Versteirt et al. 2008: 312, fig. 7a, b) in having a similarly shaped retrolateral tibial apophysis and claw-like embolus but differ by the conductor with a straight tip (Fig. <xref ref-type="fig" rid="F17">17A–E</xref>) (vs. semi-circular tip) and the dorsal surface of the chelicerae with relatively few, short setae (&lt; 10) (Fig. <xref ref-type="fig" rid="F18">18E</xref>) (vs. 18 short setae). Females of <italic><tp:taxon-name><tp:taxon-name-part taxon-name-part-type="genus" reg="Pteroneta">P.</tp:taxon-name-part><tp:taxon-name-part taxon-name-part-type="species" reg="ultramarina">ultramarina</tp:taxon-name-part></tp:taxon-name></italic> are similar to those of <italic><tp:taxon-name><tp:taxon-name-part taxon-name-part-type="genus" reg="Pteroneta">P.</tp:taxon-name-part><tp:taxon-name-part taxon-name-part-type="species" reg="tertia">tertia</tp:taxon-name-part></tp:taxon-name></italic> Deeleman-Reinhold, 2001. The epigyne of these two species is very similar and almost indistinguishable, but the species differ in the number and arrangement of cheliceral teeth (three promarginal and two retromarginal in <italic><tp:taxon-name><tp:taxon-name-part taxon-name-part-type="genus" reg="Pteroneta">P.</tp:taxon-name-part><tp:taxon-name-part taxon-name-part-type="species" reg="ultramarina">ultramarina</tp:taxon-name-part></tp:taxon-name></italic> vs. six teeth on both margins in <italic><tp:taxon-name><tp:taxon-name-part taxon-name-part-type="genus" reg="Pteroneta">P.</tp:taxon-name-part><tp:taxon-name-part taxon-name-part-type="species" reg="tertia">tertia</tp:taxon-name-part></tp:taxon-name></italic>) and by the patterns on the body (the carapace and sternum are marked with lazulite-coloured blue spots in <italic><tp:taxon-name><tp:taxon-name-part taxon-name-part-type="genus" reg="Pteroneta">P.</tp:taxon-name-part><tp:taxon-name-part taxon-name-part-type="species" reg="ultramarina">ultramarina</tp:taxon-name-part></tp:taxon-name></italic> (Fig. <xref ref-type="fig" rid="F18">18G, H</xref>) (vs. blue spots lacking in <italic><tp:taxon-name><tp:taxon-name-part taxon-name-part-type="genus" reg="Pteroneta">P.</tp:taxon-name-part><tp:taxon-name-part taxon-name-part-type="species" reg="tertia">tertia</tp:taxon-name-part></tp:taxon-name></italic>).</p><fig id="F17" position="float" orientation="portrait"><object-id xmlns:xlink="http://www.w3.org/1999/xlink" content-type="doi" xlink:type="simple">10.3897/zookeys.1062.66845.figure17</object-id><object-id xmlns:xlink="http://www.w3.org/1999/xlink" content-type="arpha" xlink:type="simple">BD911403-36D4-5CBB-8658-CAE0A754E38B</object-id><label>Figure 17.</label><caption><p>Male palp of <italic><tp:taxon-name><tp:taxon-name-part taxon-name-part-type="genus" reg="Pteroneta">Pteroneta</tp:taxon-name-part><tp:taxon-name-part taxon-name-part-type="species" reg="ultramarina">ultramarina</tp:taxon-name-part></tp:taxon-name></italic><bold>A</bold> prolateral view <bold>B</bold> retrolateral view <bold>C</bold> bulb, prolateral view <bold>D</bold> bulb, ventral view <bold>E</bold> bulb, retrolateral view. Abbreviations: C = conductor; E = embolus; <abbrev xmlns:xlink="http://www.w3.org/1999/xlink" xlink:title="embolic base" id="ABBRID0ERXCI" xlink:type="simple">EB</abbrev> = embolic base; <abbrev xmlns:xlink="http://www.w3.org/1999/xlink" xlink:title="retrolateral tibial apophysis" id="ABBRID0EVXCI" xlink:type="simple">RTA</abbrev> = retrolateral tibial apophysis. Scale bars: 0.10 mm (equal for <bold>A, B</bold>, equal for <bold>C–E</bold>).</p></caption><graphic xmlns:xlink="http://www.w3.org/1999/xlink" xlink:href="zookeys-1062-073-g017.jpg" position="float" orientation="portrait" xlink:type="simple" id="oo_599521.jpg"><uri content-type="original_file" xlink:type="simple">https://binary.pensoft.net/fig/599521</uri></graphic></fig><fig id="F18" position="float" orientation="portrait"><object-id xmlns:xlink="http://www.w3.org/1999/xlink" content-type="doi" xlink:type="simple">10.3897/zookeys.1062.66845.figure18</object-id><object-id xmlns:xlink="http://www.w3.org/1999/xlink" content-type="arpha" xlink:type="simple">5286C625-51F6-5F2E-A9E2-1E876F4C33F1</object-id><label>Figure 18.</label><caption><p><italic><tp:taxon-name><tp:taxon-name-part taxon-name-part-type="genus" reg="Pteroneta">Pteroneta</tp:taxon-name-part><tp:taxon-name-part taxon-name-part-type="species" reg="ultramarina">ultramarina</tp:taxon-name-part></tp:taxon-name></italic>, epigyne (<bold>A–D</bold>), male habitus (<bold>E, F</bold>) and female habitus (<bold>G, H</bold>) <bold>A</bold> intact, ventral view <bold>B</bold> cleared, ventral view <bold>C</bold> cleared, dorsal view <bold>D</bold> cleared, dorsal view <bold>E</bold> dorsal view <bold>F</bold> lateral view <bold>G</bold> dorsal view <bold>H</bold> ventral view. Abbreviations: <abbrev xmlns:xlink="http://www.w3.org/1999/xlink" xlink:title="bursa" id="ABBRID0ELZCI" xlink:type="simple">BS</abbrev> = bursa; <abbrev xmlns:xlink="http://www.w3.org/1999/xlink" xlink:title="copulatory duct" id="ABBRID0EPZCI" xlink:type="simple">CD</abbrev> = copulatory duct; <abbrev xmlns:xlink="http://www.w3.org/1999/xlink" xlink:title="copulatory opening" id="ABBRID0ETZCI" xlink:type="simple">CO</abbrev> = copulatory opening; <abbrev xmlns:xlink="http://www.w3.org/1999/xlink" xlink:title="fertilisation duct" id="ABBRID0EXZCI" xlink:type="simple">FD</abbrev> = fertilization duct; <abbrev xmlns:xlink="http://www.w3.org/1999/xlink" xlink:title="spermatheca" id="ABBRID0E2ZCI" xlink:type="simple">SP</abbrev> = spermatheca. Scale bars: 0.10 mm (equal for <bold>A–D</bold>); 1 mm (equal for <bold>E, F</bold>, equal for <bold>G, H</bold>).</p></caption><graphic xmlns:xlink="http://www.w3.org/1999/xlink" xlink:href="zookeys-1062-073-g018.jpg" position="float" orientation="portrait" xlink:type="simple" id="oo_599522.jpg"><uri content-type="original_file" xlink:type="simple">https://binary.pensoft.net/fig/599522</uri></graphic></fig></tp:treatment-sec><tp:treatment-sec sec-type="description" id="SECID0EK1CI"><title>Description.</title><p>See <xref ref-type="bibr" rid="B13">Ono (1989)</xref>. Male palp as in Fig. <xref ref-type="fig" rid="F17">17A–E</xref>, epigyne as in Fig. <xref ref-type="fig" rid="F18">18A–D</xref>, habitus as in Fig. <xref ref-type="fig" rid="F18">18E–H</xref>.</p></tp:treatment-sec><tp:treatment-sec sec-type="distribution" id="SECID0EA2CI"><title>Distribution.</title><p>Japan (Ryukyu Is.), China (Yunnan Province, new record). The new record presented here extends the known range of this species by ~ 2700 km from the type locality (Ryukyu Is.) to the southwest (Xishuangbanna).</p></tp:treatment-sec><ref-list><ref id="B3"><mixed-citation xmlns:xlink="http://www.w3.org/1999/xlink" xlink:type="simple"><person-group><name name-style="western"><surname>Deeleman-Reinhold</surname><given-names>CL</given-names></name></person-group> (<year>2001</year>) <source>Forest Spiders of South East Asia: with a revision of the sac and ground spiders (<tp:taxon-name><tp:taxon-name-part taxon-name-part-type="order">Araneae</tp:taxon-name-part></tp:taxon-name>: <tp:taxon-name><tp:taxon-name-part taxon-name-part-type="family">Clubionidae</tp:taxon-name-part></tp:taxon-name>, <tp:taxon-name><tp:taxon-name-part taxon-name-part-type="family">Corinnidae</tp:taxon-name-part></tp:taxon-name>, <tp:taxon-name><tp:taxon-name-part taxon-name-part-type="family">Liocranidae</tp:taxon-name-part></tp:taxon-name>, <tp:taxon-name><tp:taxon-name-part taxon-name-part-type="family">Gnaphosidae</tp:taxon-name-part></tp:taxon-name>, <tp:taxon-name><tp:taxon-name-part taxon-name-part-type="family">Prodidomidae</tp:taxon-name-part></tp:taxon-name> and <tp:taxon-name><tp:taxon-name-part taxon-name-part-type="family">Trochanterriidae</tp:taxon-name-part></tp:taxon-name>).</source><publisher-name>Brill</publisher-name>, <publisher-loc>Leiden</publisher-loc>, <size units="page">591 pp</size>. <ext-link xlink:type="simple" ext-link-type="doi" xlink:href="10.1163/9789004475588">https://doi.org/10.1163/9789004475588</ext-link></mixed-citation></ref><ref id="B13"><mixed-citation xmlns:xlink="http://www.w3.org/1999/xlink" xlink:type="simple"><person-group><name name-style="western"><surname>Ono</surname><given-names>H</given-names></name></person-group> (<year>1989</year>) <article-title>New species of the genus <italic><tp:taxon-name><tp:taxon-name-part taxon-name-part-type="genus">Clubiona</tp:taxon-name-part></tp:taxon-name></italic> (<tp:taxon-name><tp:taxon-name-part taxon-name-part-type="order">Araneae</tp:taxon-name-part></tp:taxon-name>, <tp:taxon-name><tp:taxon-name-part taxon-name-part-type="family">Clubionidae</tp:taxon-name-part></tp:taxon-name>) from Iriomotejima Island, the Ryukyus.</article-title><source>Bulletin of the National Museum of Nature and Science Tokyo (A)</source><volume>15</volume>: <fpage>155</fpage>–<lpage>166</lpage>.</mixed-citation></ref></ref-list></tp:taxon-treatment>
