# Supplementary material for: On the clubionid spiders (Araneae, Clubionidae) from Xishuangbanna, China, with descriptions of two new genera and seven new species
Source: Zookeys. 2021 Oct 14;1062:73–122. doi: 10.3897/zookeys.1062.66845 (PMC8530997; doi:10.3897/zookeys.1062.66845)
Supplement: XML Treatment for Ramosatidia situ [file zookeys.1062.66845-treatment17.xml]

<!DOCTYPE tp:taxon-treatment
  PUBLIC "-//TaxonX//DTD Taxonomic Treatment Publishing DTD v0 20100105//EN" "tax-treatment-NSO.dtd">
<tp:taxon-treatment xmlns:tp="http://www.plazi.org/taxpub"><tp:treatment-meta><kwd-group><label>Taxon classification</label><kwd><named-content xmlns:xlink="http://www.w3.org/1999/xlink" content-type="kingdom">Animalia</named-content></kwd><kwd><named-content xmlns:xlink="http://www.w3.org/1999/xlink" content-type="order">Araneae</named-content></kwd><kwd><named-content xmlns:xlink="http://www.w3.org/1999/xlink" content-type="family">Clubionidae</named-content></kwd></kwd-group><mixed-citation publication-type="journal"><person-group><name><surname>Zhang</surname><given-names>Jianshuang</given-names></name><name><surname>Yu</surname><given-names>Hao</given-names></name><name><surname>Li</surname><given-names>Shuqiang</given-names></name></person-group><article-title>On the clubionid spiders (<tp:taxon-name><tp:taxon-name-part taxon-name-part-type="order">Araneae</tp:taxon-name-part></tp:taxon-name>, <tp:taxon-name><tp:taxon-name-part taxon-name-part-type="family">Clubionidae</tp:taxon-name-part></tp:taxon-name>) from Xishuangbanna, China, with descriptions of two new genera and seven new species</article-title><source>Zookeys</source><day>14</day><month>10</month><year>2021</year><volume>1062</volume><fpage>73</fpage><lpage>122</lpage><pub-id pub-id-type="doi">10.3897/zookeys.1062.66845</pub-id></mixed-citation></tp:treatment-meta><tp:nomenclature><tp:taxon-name>
              <object-id xmlns:xlink="http://www.w3.org/1999/xlink" content-type="arpha" xlink:type="simple">28A09D64-DC58-58B6-90FC-2B32EEACCAD1</object-id>
              <tp:taxon-name-part taxon-name-part-type="genus" reg="Ramosatidia">Ramosatidia</tp:taxon-name-part>
              <tp:taxon-name-part taxon-name-part-type="species" reg="situ">situ</tp:taxon-name-part>
              <object-id xmlns:xlink="http://www.w3.org/1999/xlink" content-type="zoobank" xlink:type="simple">http://zoobank.org/EFA24D5C-4EC3-4D33-8D18-2A821F21BA34</object-id>
            </tp:taxon-name><tp:taxon-authority>Yu &amp; Li</tp:taxon-authority><tp:taxon-status xmlns:xlink="http://www.w3.org/1999/xlink" xlink:type="simple">sp. nov.</tp:taxon-status><xref ref-type="fig" rid="F19">Figs 19</xref><xref ref-type="fig" rid="F20">, 20</xref></tp:nomenclature><tp:treatment-sec sec-type="type material" id="SECID0EKEDI"><title>Type material.</title><p><bold><italic>Holotype</italic></bold>: ♂ (<named-content xmlns:xlink="http://www.w3.org/1999/xlink" content-type="dwc:institutional_code" xlink:type="simple">IZCAS</named-content>-Ar34734), China: <bold>Yunnan</bold>: Xishuangbanna: Mengla County: Xishuangbanna Nature Reserve: Xiaolongha biodiversity preservation corridor (<named-content xmlns:xlink="http://www.w3.org/1999/xlink" content-type="dwc:verbatimCoordinates" xlink:type="simple"><named-content content-type="geo-json" specific-use="{&#34;type&#34;:&#34;Point&#34;,&#34;coordinates&#34;:[101.619633,21.402650]}" id="NCID0E1EDI" xlink:type="simple">21°24.159'N, 101°37.178'E</named-content></named-content>, 630 m), 27 June 2012, Q. Zhao leg. <bold><italic>Paratype</italic></bold>: 1♀ (<named-content xmlns:xlink="http://www.w3.org/1999/xlink" content-type="dwc:institutional_code" xlink:type="simple">IZCAS</named-content>-Ar34735), same data as holotype.</p></tp:treatment-sec><tp:treatment-sec sec-type="material" id="SECID0ECFDI"><title>Other material examined.</title><p>1♀ (YHCLU0134), same data as holotype.</p></tp:treatment-sec><tp:treatment-sec sec-type="etymology" id="SECID0EHFDI"><title>Etymology.</title><p>The specific name is derived from the Chinese pinyin <italic>sìtū</italic>, which means four apophyses, referring to four tibial apophyses; noun in apposition.</p></tp:treatment-sec><tp:treatment-sec sec-type="diagnosis" id="SECID0EPFDI"><title>Diagnosis.</title><p>Same as for genus.</p></tp:treatment-sec><tp:treatment-sec sec-type="description" id="SECID0EUFDI"><title>Description.</title><p><bold>Male</bold> (holotype) (Fig. <xref ref-type="fig" rid="F20">20E–F</xref>). Total length 3.80; carapace 1.74 long, 1.24 wide; opisthosoma 2.06 long, 0.77 wide. Carapace pyriform, ocular area distinctly narrowed, in profile almost flat. Carapace yellowish white anteriorly and centrally, dark green posteriorly and marginally, without distinct pattern; fovea greenish. Eyes: in dorsal view, <abbrev xmlns:xlink="http://www.w3.org/1999/xlink" xlink:title="anterior eye row" id="ABBRID0EAGDI" xlink:type="simple">AER</abbrev> slightly recurved, <abbrev xmlns:xlink="http://www.w3.org/1999/xlink" xlink:title="posterior eye row" id="ABBRID0EEGDI" xlink:type="simple">PER</abbrev> almost straight, <abbrev xmlns:xlink="http://www.w3.org/1999/xlink" xlink:title="posterior eye row" id="ABBRID0EIGDI" xlink:type="simple">PER</abbrev> wider than <abbrev xmlns:xlink="http://www.w3.org/1999/xlink" xlink:title="anterior eye row" id="ABBRID0EMGDI" xlink:type="simple">AER</abbrev>. <abbrev xmlns:xlink="http://www.w3.org/1999/xlink" xlink:title="anterior median eyes" id="ABBRID0EQGDI" xlink:type="simple">AME</abbrev> dark, other eyes light; with black rings. Eye sizes and interdistances: <abbrev xmlns:xlink="http://www.w3.org/1999/xlink" xlink:title="anterior median eyes" id="ABBRID0EUGDI" xlink:type="simple">AME</abbrev> 0.09, <abbrev xmlns:xlink="http://www.w3.org/1999/xlink" xlink:title="anterior lateral eyes" id="ABBRID0EYGDI" xlink:type="simple">ALE</abbrev> 0.08, <abbrev xmlns:xlink="http://www.w3.org/1999/xlink" xlink:title="posterior median eyes" id="ABBRID0E3GDI" xlink:type="simple">PME</abbrev> 0.09, <abbrev xmlns:xlink="http://www.w3.org/1999/xlink" xlink:title="posterior lateral eyes" id="ABBRID0EAHDI" xlink:type="simple">PLE</abbrev> 0.07, <abbrev xmlns:xlink="http://www.w3.org/1999/xlink" xlink:title="anterior median eyes" id="ABBRID0EEHDI" xlink:type="simple">AME</abbrev>–<abbrev xmlns:xlink="http://www.w3.org/1999/xlink" xlink:title="anterior median eyes" id="ABBRID0EIHDI" xlink:type="simple">AME</abbrev> 0.02, <abbrev xmlns:xlink="http://www.w3.org/1999/xlink" xlink:title="anterior median eyes" id="ABBRID0EMHDI" xlink:type="simple">AME</abbrev>–<abbrev xmlns:xlink="http://www.w3.org/1999/xlink" xlink:title="anterior lateral eyes" id="ABBRID0EQHDI" xlink:type="simple">ALE</abbrev> 0.04, <abbrev xmlns:xlink="http://www.w3.org/1999/xlink" xlink:title="posterior median eyes" id="ABBRID0EUHDI" xlink:type="simple">PME</abbrev>–<abbrev xmlns:xlink="http://www.w3.org/1999/xlink" xlink:title="posterior median eyes" id="ABBRID0EYHDI" xlink:type="simple">PME</abbrev> 0.19, <abbrev xmlns:xlink="http://www.w3.org/1999/xlink" xlink:title="posterior median eyes" id="ABBRID0E3HDI" xlink:type="simple">PME</abbrev>–<abbrev xmlns:xlink="http://www.w3.org/1999/xlink" xlink:title="posterior lateral eyes" id="ABBRID0EAIDI" xlink:type="simple">PLE</abbrev> 0.04, <abbrev xmlns:xlink="http://www.w3.org/1999/xlink" xlink:title="length of MOQ" id="ABBRID0EEIDI" xlink:type="simple">MOQL</abbrev> 0.23, <abbrev xmlns:xlink="http://www.w3.org/1999/xlink" xlink:title="anterior width of median ocular quadrangle" id="ABBRID0EIIDI" xlink:type="simple">MOQA</abbrev> 0.20, <abbrev xmlns:xlink="http://www.w3.org/1999/xlink" xlink:title="posterior width of median ocular quadrangle" id="ABBRID0EMIDI" xlink:type="simple">MOQP</abbrev> 0.38. Chelicerae yellowish green, with one tooth on promargin and five on retromargin. Labium and endites yellowish green. Sternum yellowish. Legs uniformly yellowish green. Leg measurements: Legs I and II missing, III 4.46 (1.25, 1.58, 1.24, 0.40), IV 8.47 (2.66, 2.79, 2.44, 0.58). Abdomen (Fig. <xref ref-type="fig" rid="F20">20E, F</xref>) lanceolate, surface wrinkled; dorsally uniformly yellowish green; laterally with longitudinal dark green lines; venter without distinct pattern, yellowish green centrally, bottle-green marginally; spinnerets pale green.</p><p>Palp (Fig. <xref ref-type="fig" rid="F19">19A–E</xref>): Femur and patella unmodified. Tibia relatively long, ~ 2/3 cymbium length, with four apophyses, <abbrev xmlns:xlink="http://www.w3.org/1999/xlink" xlink:title="prolateral tibial apophysis" id="ABBRID0E1IDI" xlink:type="simple">PTA</abbrev> digitiform, with blunt tip, ~ 1/2 tibia length; <abbrev xmlns:xlink="http://www.w3.org/1999/xlink" xlink:title="dorsal tibial apophysi" id="ABBRID0E5IDI" xlink:type="simple">DTA</abbrev> small, coniform in prolateral view, thumb-like in retrolateral view, ~ 1/3 tibia length; <abbrev xmlns:xlink="http://www.w3.org/1999/xlink" xlink:title="lateral tibial apophysis" id="ABBRID0ECJDI" xlink:type="simple">LTA</abbrev> heavily sclerotised, semi-circular with pit, like an ear in retrolateral view, ~ 1/3 tibia length; <abbrev xmlns:xlink="http://www.w3.org/1999/xlink" xlink:title="retrolateral tibial apophysis" id="ABBRID0EGJDI" xlink:type="simple">RTA</abbrev> ~ as long as tibia, wide proximally, narrowed distally, rough tip. Cymbium ~ 1.9× longer than wide, baso-prolaterally with a trapezoidal projection. Tegulum elongated, relatively flat, ~ 2× longer than wide, sperm duct distinct, U-shaped. Embolus, small spicule with forked tip, shorter than 1/10 tegulum length, originating apico-retrolaterally on tegulum, tip extended to apex of cymbium. Conductor ~ 1/4 tegulum length, sheet-shaped, translucent, originating from apico-retrolateral area of tegulum, covering embolic base.</p><fig id="F19" position="float" orientation="portrait"><object-id xmlns:xlink="http://www.w3.org/1999/xlink" content-type="doi" xlink:type="simple">10.3897/zookeys.1062.66845.figure19</object-id><object-id xmlns:xlink="http://www.w3.org/1999/xlink" content-type="arpha" xlink:type="simple">D562D67F-55FF-5161-95E8-CD858F4E0183</object-id><label>Figure 19.</label><caption><p>Male palp of the holotype of <italic><tp:taxon-name><tp:taxon-name-part taxon-name-part-type="genus" reg="Ramosatidia">Ramosatidia</tp:taxon-name-part><tp:taxon-name-part taxon-name-part-type="species" reg="situ">situ</tp:taxon-name-part></tp:taxon-name></italic> sp. nov. <bold>A</bold> prolateral view <bold>B</bold> retrolateral view <bold>C</bold> bulb, prolateral view <bold>D</bold> bulb, ventral view <bold>E</bold> bulb, retrolateral view. Abbreviations: C = conductor; <abbrev xmlns:xlink="http://www.w3.org/1999/xlink" xlink:title="dorsal tibial apophysi" id="ABBRID0EHKDI" xlink:type="simple">DTA</abbrev> = dorsal tibial apophysis; E = embolus; <abbrev xmlns:xlink="http://www.w3.org/1999/xlink" xlink:title="lateral tibial apophysis" id="ABBRID0ELKDI" xlink:type="simple">LTA</abbrev> = lateral tibial apophysis; <abbrev xmlns:xlink="http://www.w3.org/1999/xlink" xlink:title="prolateral tibial apophysis" id="ABBRID0EPKDI" xlink:type="simple">PTA</abbrev> = prolateral tibial apophysis; <abbrev xmlns:xlink="http://www.w3.org/1999/xlink" xlink:title="retrolateral tibial apophysis" id="ABBRID0ETKDI" xlink:type="simple">RTA</abbrev> = retrolateral tibial apophysis. Scale bars: 0.10 mm (equal for <bold>A, B</bold>, equal for <bold>C–E</bold>).</p></caption><graphic xmlns:xlink="http://www.w3.org/1999/xlink" xlink:href="zookeys-1062-073-g019.jpg" position="float" orientation="portrait" xlink:type="simple" id="oo_599523.jpg"><uri content-type="original_file" xlink:type="simple">https://binary.pensoft.net/fig/599523</uri></graphic></fig><fig id="F20" position="float" orientation="portrait"><object-id xmlns:xlink="http://www.w3.org/1999/xlink" content-type="doi" xlink:type="simple">10.3897/zookeys.1062.66845.figure20</object-id><object-id xmlns:xlink="http://www.w3.org/1999/xlink" content-type="arpha" xlink:type="simple">8C32F30F-5B91-5431-95E3-9BF6BF9B9134</object-id><label>Figure 20.</label><caption><p><italic><tp:taxon-name><tp:taxon-name-part taxon-name-part-type="genus" reg="Ramosatidia">Ramosatidia</tp:taxon-name-part><tp:taxon-name-part taxon-name-part-type="species" reg="situ">situ</tp:taxon-name-part></tp:taxon-name></italic> sp. nov., female paratype and male holotype, epigyne (<bold>A–D</bold>), male habitus (<bold>E, F</bold>) and female habitus (<bold>G, H</bold>) <bold>A</bold> intact, ventral view <bold>B</bold> cleared, ventral view <bold>C</bold> cleared, dorsal view <bold>D</bold> cleared, dorsal view <bold>E</bold> dorsal view <bold>F</bold> lateral view <bold>G</bold> dorsal view <bold>H</bold> ventral view. Abbreviations: <abbrev xmlns:xlink="http://www.w3.org/1999/xlink" xlink:title="bursa" id="ABBRID0EJMDI" xlink:type="simple">BS</abbrev> = bursa; <abbrev xmlns:xlink="http://www.w3.org/1999/xlink" xlink:title="copulatory duct" id="ABBRID0ENMDI" xlink:type="simple">CD</abbrev> = copulatory duct; <abbrev xmlns:xlink="http://www.w3.org/1999/xlink" xlink:title="copulatory opening" id="ABBRID0ERMDI" xlink:type="simple">CO</abbrev> = copulatory opening; <abbrev xmlns:xlink="http://www.w3.org/1999/xlink" xlink:title="fertilisation duct" id="ABBRID0EVMDI" xlink:type="simple">FD</abbrev> = fertilization duct; <abbrev xmlns:xlink="http://www.w3.org/1999/xlink" xlink:title="spermatheca" id="ABBRID0EZMDI" xlink:type="simple">SP</abbrev> = spermatheca. Scale bars: 0.10 mm (equal for <bold>A–D</bold>); 1 mm (equal for <bold>E, F</bold>, equal for <bold>G, H</bold>).</p></caption><graphic xmlns:xlink="http://www.w3.org/1999/xlink" xlink:href="zookeys-1062-073-g020.jpg" position="float" orientation="portrait" xlink:type="simple" id="oo_599524.jpg"><uri content-type="original_file" xlink:type="simple">https://binary.pensoft.net/fig/599524</uri></graphic></fig><p><bold>Female</bold> (paratype <named-content xmlns:xlink="http://www.w3.org/1999/xlink" content-type="dwc:institutional_code" xlink:type="simple">IZCAS</named-content>-Ar34735). Total length 3.95; carapace 1.73 long, 1.29 wide; opisthosoma 2.22 long, 0.63 wide. Similar to males but longer and darker (Fig. <xref ref-type="fig" rid="F20">20G, H</xref>). Chelicera with four promarginal teeth, retromarginal teeth lacking. Eye sizes and interdistances: <abbrev xmlns:xlink="http://www.w3.org/1999/xlink" xlink:title="anterior median eyes" id="ABBRID0EQNDI" xlink:type="simple">AME</abbrev> 0.08, <abbrev xmlns:xlink="http://www.w3.org/1999/xlink" xlink:title="anterior lateral eyes" id="ABBRID0EUNDI" xlink:type="simple">ALE</abbrev> 0.08, <abbrev xmlns:xlink="http://www.w3.org/1999/xlink" xlink:title="posterior median eyes" id="ABBRID0EYNDI" xlink:type="simple">PME</abbrev> 0.07, <abbrev xmlns:xlink="http://www.w3.org/1999/xlink" xlink:title="posterior lateral eyes" id="ABBRID0E3NDI" xlink:type="simple">PLE</abbrev> 0.07, <abbrev xmlns:xlink="http://www.w3.org/1999/xlink" xlink:title="anterior median eyes" id="ABBRID0EAODI" xlink:type="simple">AME</abbrev>–<abbrev xmlns:xlink="http://www.w3.org/1999/xlink" xlink:title="anterior median eyes" id="ABBRID0EEODI" xlink:type="simple">AME</abbrev> 0.03, <abbrev xmlns:xlink="http://www.w3.org/1999/xlink" xlink:title="anterior median eyes" id="ABBRID0EIODI" xlink:type="simple">AME</abbrev>–<abbrev xmlns:xlink="http://www.w3.org/1999/xlink" xlink:title="anterior lateral eyes" id="ABBRID0EMODI" xlink:type="simple">ALE</abbrev> 0.03, <abbrev xmlns:xlink="http://www.w3.org/1999/xlink" xlink:title="posterior median eyes" id="ABBRID0EQODI" xlink:type="simple">PME</abbrev>–<abbrev xmlns:xlink="http://www.w3.org/1999/xlink" xlink:title="posterior median eyes" id="ABBRID0EUODI" xlink:type="simple">PME</abbrev> 0.18, <abbrev xmlns:xlink="http://www.w3.org/1999/xlink" xlink:title="posterior median eyes" id="ABBRID0EYODI" xlink:type="simple">PME</abbrev>–<abbrev xmlns:xlink="http://www.w3.org/1999/xlink" xlink:title="posterior lateral eyes" id="ABBRID0E3ODI" xlink:type="simple">PLE</abbrev> 0.03, <abbrev xmlns:xlink="http://www.w3.org/1999/xlink" xlink:title="length of MOQ" id="ABBRID0EAPDI" xlink:type="simple">MOQL</abbrev> 0.22, <abbrev xmlns:xlink="http://www.w3.org/1999/xlink" xlink:title="anterior width of median ocular quadrangle" id="ABBRID0EEPDI" xlink:type="simple">MOQA</abbrev> 0.19, <abbrev xmlns:xlink="http://www.w3.org/1999/xlink" xlink:title="posterior width of median ocular quadrangle" id="ABBRID0EIPDI" xlink:type="simple">MOQP</abbrev> 0.35. Legs green. Leg measurements: I 4.82 (1.44, 1.97, 0.89, 0.51), II — (1.93, 2.78, 1.35, —), III 4.06 (1.27, 1.44, 0.99, 0.36), IV missing.</p><p>Epigyne (Fig. <xref ref-type="fig" rid="F20">20A–D</xref>): Plate disc-shaped, slightly longer than wide, posterior margin not rebordered; atrium absent; spermathecae and copulatory ducts barely visible through integument. Copulatory openings small, separated by ~ 2 diameters, situated near epigastric furrow. Copulatory ducts thick, separated by ~ 1.5 diameters, ascending obliquely to spermathecae. Hyaline spermathecae large, oval, ~ 1.5× longer than wide, located anteriorly, separated by 0.5 widths. Bursae distinctly smaller than spermathecae, close together, ~ 1.29× wider than long, bursal surface hyaline, wrinkled, ribbed, pigmented and sclerotised inside. Acicular fertilisation duct relatively long, ~ 1/2 of spermathecae length, located dorso-basally on spermathecae.</p></tp:treatment-sec><tp:treatment-sec sec-type="distribution" id="SECID0ESPDI"><title>Distribution.</title><p>Known only from the type locality.</p></tp:treatment-sec></tp:taxon-treatment>
