# Supplementary material for: On the clubionid spiders (Araneae, Clubionidae) from Xishuangbanna, China, with descriptions of two new genera and seven new species
Source: Zookeys. 2021 Oct 14;1062:73–122. doi: 10.3897/zookeys.1062.66845 (PMC8530997; doi:10.3897/zookeys.1062.66845)
Supplement: XML Treatment for Sinostidia [file zookeys.1062.66845-treatment18.xml]

<!DOCTYPE tp:taxon-treatment
  PUBLIC "-//TaxonX//DTD Taxonomic Treatment Publishing DTD v0 20100105//EN" "tax-treatment-NSO.dtd">
<tp:taxon-treatment xmlns:tp="http://www.plazi.org/taxpub"><tp:treatment-meta><kwd-group><label>Taxon classification</label><kwd><named-content xmlns:xlink="http://www.w3.org/1999/xlink" content-type="kingdom">Animalia</named-content></kwd><kwd><named-content xmlns:xlink="http://www.w3.org/1999/xlink" content-type="order">Araneae</named-content></kwd><kwd><named-content xmlns:xlink="http://www.w3.org/1999/xlink" content-type="family">Clubionidae</named-content></kwd></kwd-group><mixed-citation publication-type="journal"><person-group><name><surname>Zhang</surname><given-names>Jianshuang</given-names></name><name><surname>Yu</surname><given-names>Hao</given-names></name><name><surname>Li</surname><given-names>Shuqiang</given-names></name></person-group><article-title>On the clubionid spiders (<tp:taxon-name><tp:taxon-name-part taxon-name-part-type="order">Araneae</tp:taxon-name-part></tp:taxon-name>, <tp:taxon-name><tp:taxon-name-part taxon-name-part-type="family">Clubionidae</tp:taxon-name-part></tp:taxon-name>) from Xishuangbanna, China, with descriptions of two new genera and seven new species</article-title><source>Zookeys</source><day>14</day><month>10</month><year>2021</year><volume>1062</volume><fpage>73</fpage><lpage>122</lpage><pub-id pub-id-type="doi">10.3897/zookeys.1062.66845</pub-id></mixed-citation></tp:treatment-meta><tp:nomenclature><tp:taxon-name>
              <object-id xmlns:xlink="http://www.w3.org/1999/xlink" content-type="arpha" xlink:type="simple">1EB51659-1209-52B6-8CB0-AFFCAE80BADE</object-id>
              <tp:taxon-name-part taxon-name-part-type="genus" reg="Sinostidia">Sinostidia</tp:taxon-name-part>
              <object-id xmlns:xlink="http://www.w3.org/1999/xlink" content-type="zoobank" xlink:type="simple">http://zoobank.org/F0401D18-0B41-487F-96DE-68EF0CB9CFE7</object-id>
            </tp:taxon-name><tp:taxon-authority>Yu &amp; Li</tp:taxon-authority><tp:taxon-status xmlns:xlink="http://www.w3.org/1999/xlink" xlink:type="simple">gen. nov.</tp:taxon-status></tp:nomenclature><tp:treatment-sec sec-type="type species" id="SECID0E2QDI"><title>Type species.</title><p><italic><tp:taxon-name><tp:taxon-name-part taxon-name-part-type="genus" reg="Sinostidia">Sinostidia</tp:taxon-name-part><tp:taxon-name-part taxon-name-part-type="species" reg="shuangjiao">shuangjiao</tp:taxon-name-part></tp:taxon-name></italic> Yu &amp; Li, sp. nov.</p></tp:treatment-sec><tp:treatment-sec sec-type="etymology" id="SECID0EMRDI"><title>Etymology.</title><p>The generic name is derived from the species’ similarity to <italic><tp:taxon-name><tp:taxon-name-part taxon-name-part-type="genus" reg="Pristidia">Pristidia</tp:taxon-name-part></tp:taxon-name></italic> and the Latin adjective <italic><tp:taxon-name><tp:taxon-name-part taxon-name-part-type="genus" reg="Sino">Sino</tp:taxon-name-part></tp:taxon-name></italic>- for Chinese, referring to the distribution of the genus. The gender is feminine.</p></tp:treatment-sec><tp:treatment-sec sec-type="diagnosis" id="SECID0EASDI"><title>Diagnosis.</title><p>This genus can be easily confused with <italic><tp:taxon-name><tp:taxon-name-part taxon-name-part-type="genus" reg="Pristidia">Pristidia</tp:taxon-name-part></tp:taxon-name></italic> due to a similar appearance. <italic><tp:taxon-name><tp:taxon-name-part taxon-name-part-type="genus" reg="Sinostidia">Sinostidia</tp:taxon-name-part></tp:taxon-name></italic> gen. nov. and <italic><tp:taxon-name><tp:taxon-name-part taxon-name-part-type="genus" reg="Pristidia">Pristidia</tp:taxon-name-part></tp:taxon-name></italic> share a similar cephalic region/carapace width ratio, relatively large eyes (<abbrev xmlns:xlink="http://www.w3.org/1999/xlink" xlink:title="posterior median eyes" id="ABBRID0E2SDI" xlink:type="simple">PME</abbrev> barely &gt; their diameter apart), tibial spination, and pale brownish body, but they can be separated by <italic><tp:taxon-name><tp:taxon-name-part taxon-name-part-type="genus" reg="Sinostidia">Sinostidia</tp:taxon-name-part></tp:taxon-name></italic> gen. nov. having promarginal teeth closer to the fang base than the retromarginal ones. The copulatory organs of <italic><tp:taxon-name><tp:taxon-name-part taxon-name-part-type="genus" reg="Sinostidia">Sinostidia</tp:taxon-name-part></tp:taxon-name></italic> gen. nov. resemble those of <italic><tp:taxon-name><tp:taxon-name-part taxon-name-part-type="genus" reg="Pristidia">Pristidia</tp:taxon-name-part></tp:taxon-name></italic> in having a similar bulb with a sharply pointed embolus arising dorsally, hidden by the tegulum and by having a similar epigynal plate, but differ by: (1) the palpal tibia with 2 apophyses (Figs <xref ref-type="fig" rid="F21">21B</xref>, <xref ref-type="fig" rid="F23">23B</xref>) (vs. 1 apophysis); (2) the distinct and heavily sclerotised tegular apophysis (Figs <xref ref-type="fig" rid="F21">21A–E</xref>, <xref ref-type="fig" rid="F23">23C–E</xref>) (vs. tegular apophysis absent in almost all <italic><tp:taxon-name><tp:taxon-name-part taxon-name-part-type="genus" reg="Pristidia">Pristidia</tp:taxon-name-part></tp:taxon-name></italic> species, or present but semi-transparent in <italic><tp:taxon-name><tp:taxon-name-part taxon-name-part-type="genus" reg="Pristidia">P.</tp:taxon-name-part><tp:taxon-name-part taxon-name-part-type="species" reg="cervicornuta">cervicornuta</tp:taxon-name-part></tp:taxon-name></italic>); (3) the epigyne with a large depression or atrium (Figs <xref ref-type="fig" rid="F22">22A, B</xref>, <xref ref-type="fig" rid="F24">24A, B</xref>) (vs. depression and atrium lacking); (4) the spermathecae consist of a subglobular head and torsional base (Figs <xref ref-type="fig" rid="F22">22C, D</xref>, <xref ref-type="fig" rid="F24">24C, D</xref>) (vs. spermathecae undivided).</p><fig id="F21" position="float" orientation="portrait"><object-id xmlns:xlink="http://www.w3.org/1999/xlink" content-type="doi" xlink:type="simple">10.3897/zookeys.1062.66845.figure21</object-id><object-id xmlns:xlink="http://www.w3.org/1999/xlink" content-type="arpha" xlink:type="simple">9CBE8767-1C35-5490-B3CF-2026F4E8DECD</object-id><label>Figure 21.</label><caption><p>Male palp of the holotype of <italic><tp:taxon-name><tp:taxon-name-part taxon-name-part-type="genus" reg="Sinostidia">Sinostidia</tp:taxon-name-part><tp:taxon-name-part taxon-name-part-type="species" reg="shuangjiao">shuangjiao</tp:taxon-name-part></tp:taxon-name></italic> sp. nov. <bold>A</bold> prolateral view <bold>B</bold> retrolateral view <bold>C</bold> bulb, prolateral view <bold>D</bold> bulb, ventral view <bold>E</bold> bulb, retrolateral view. Abbreviations: C = conductor; E = embolus; <abbrev xmlns:xlink="http://www.w3.org/1999/xlink" xlink:title="embolic base" id="ABBRID0EDWDI" xlink:type="simple">EB</abbrev> = embolic base; <abbrev xmlns:xlink="http://www.w3.org/1999/xlink" xlink:title="retrolateral tibial apophysis" id="ABBRID0EHWDI" xlink:type="simple">RTA</abbrev> = retrolateral tibial apophysis; <abbrev xmlns:xlink="http://www.w3.org/1999/xlink" xlink:title="tegular apophysis" id="ABBRID0ELWDI" xlink:type="simple">TA</abbrev> = tegular apophysis; <abbrev xmlns:xlink="http://www.w3.org/1999/xlink" xlink:title="ventral tibial apophysis" id="ABBRID0EPWDI" xlink:type="simple">VTA</abbrev> = ventral tibial apophysis. Scale bars: 0.10 mm (equal for <bold>A, B</bold>, equal for <bold>C–E</bold>).</p></caption><graphic xmlns:xlink="http://www.w3.org/1999/xlink" xlink:href="zookeys-1062-073-g021.jpg" position="float" orientation="portrait" xlink:type="simple" id="oo_599525.jpg"><uri content-type="original_file" xlink:type="simple">https://binary.pensoft.net/fig/599525</uri></graphic></fig><fig id="F22" position="float" orientation="portrait"><object-id xmlns:xlink="http://www.w3.org/1999/xlink" content-type="doi" xlink:type="simple">10.3897/zookeys.1062.66845.figure22</object-id><object-id xmlns:xlink="http://www.w3.org/1999/xlink" content-type="arpha" xlink:type="simple">0746B92F-B26E-5365-A648-F7373B3E6CD6</object-id><label>Figure 22.</label><caption><p><italic><tp:taxon-name><tp:taxon-name-part taxon-name-part-type="genus" reg="Sinostidia">Sinostidia</tp:taxon-name-part><tp:taxon-name-part taxon-name-part-type="species" reg="shuangjiao">shuangjiao</tp:taxon-name-part></tp:taxon-name></italic> sp. nov., female paratype and male holotype, epigyne (<bold>A–D</bold>), male habitus (<bold>E, F</bold>) and female habitus (<bold>G, H</bold>) <bold>A</bold> intact, ventral view <bold>B</bold> cleared, ventral view <bold>C</bold> cleared, dorsal view <bold>D</bold> cleared, dorsal view <bold>E</bold> dorsal view <bold>F</bold> lateral view <bold>G</bold> dorsal view <bold>H</bold> ventral view. Abbreviations: <abbrev xmlns:xlink="http://www.w3.org/1999/xlink" xlink:title="bursa" id="ABBRID0EFYDI" xlink:type="simple">BS</abbrev> = bursa; <abbrev xmlns:xlink="http://www.w3.org/1999/xlink" xlink:title="copulatory duct" id="ABBRID0EJYDI" xlink:type="simple">CD</abbrev> = copulatory duct; <abbrev xmlns:xlink="http://www.w3.org/1999/xlink" xlink:title="copulatory opening" id="ABBRID0ENYDI" xlink:type="simple">CO</abbrev> = copulatory opening; <abbrev xmlns:xlink="http://www.w3.org/1999/xlink" xlink:title="spermathecal base" id="ABBRID0ERYDI" xlink:type="simple">SB</abbrev> = spermathecal base; <abbrev xmlns:xlink="http://www.w3.org/1999/xlink" xlink:title="spermathecal head" id="ABBRID0EVYDI" xlink:type="simple">SH</abbrev> = spermathecal head; <abbrev xmlns:xlink="http://www.w3.org/1999/xlink" xlink:title="spermatheca" id="ABBRID0EZYDI" xlink:type="simple">SP</abbrev> = spermatheca. Scale bars: 0.10 mm (equal for <bold>A–D</bold>); 1 mm (equal for <bold>E, F</bold>, equal for <bold>G, H</bold>).</p></caption><graphic xmlns:xlink="http://www.w3.org/1999/xlink" xlink:href="zookeys-1062-073-g022.jpg" position="float" orientation="portrait" xlink:type="simple" id="oo_599526.jpg"><uri content-type="original_file" xlink:type="simple">https://binary.pensoft.net/fig/599526</uri></graphic></fig></tp:treatment-sec><tp:treatment-sec sec-type="description" id="SECID0EIZDI"><title>Description.</title><p>Medium-sized, with body length of males 4.5–5.0, females 4.79–5.6. Body yellow-white, legs uniformly coloured as carapace. Carapace: elongate-oval in dorsal view, pars cephalica slightly elevated above thorax, pars thoracica distinctly wider than pars cephalica; integument smooth, with sparse, erect, thin, dark bristles on pars cephalica (bristles detach easily in ethanol); yellow or pale orange, slightly darker in ocular region, without distinct pattern; fovea longitudinal, reddish. Clypeus height distinctly less than diameter of <abbrev xmlns:xlink="http://www.w3.org/1999/xlink" xlink:title="anterior median eyes" id="ABBRID0EOZDI" xlink:type="simple">AME</abbrev>. Chelicerae robust, brownish red, fang furrow with three promarginal and two retromarginal teeth. Sternum yellowish, anteriorly straight, anterior and lateral margins with brown extensions fitted into intercoxal concavities; posterior region strongly protruded between coxae IV. Eyes: arranged in a compact group; <abbrev xmlns:xlink="http://www.w3.org/1999/xlink" xlink:title="anterior eye row" id="ABBRID0ESZDI" xlink:type="simple">AER</abbrev> slightly recurved in dorsal view, procurved in anterior view, <abbrev xmlns:xlink="http://www.w3.org/1999/xlink" xlink:title="anterior median eyes" id="ABBRID0EWZDI" xlink:type="simple">AME</abbrev> very slightly smaller than <abbrev xmlns:xlink="http://www.w3.org/1999/xlink" xlink:title="anterior lateral eyes" id="ABBRID0E1ZDI" xlink:type="simple">ALE</abbrev>, or equal in diameter, <abbrev xmlns:xlink="http://www.w3.org/1999/xlink" xlink:title="anterior median eyes" id="ABBRID0E5ZDI" xlink:type="simple">AME</abbrev> closer to <abbrev xmlns:xlink="http://www.w3.org/1999/xlink" xlink:title="anterior lateral eyes" id="ABBRID0EC1DI" xlink:type="simple">ALE</abbrev> than to each other; <abbrev xmlns:xlink="http://www.w3.org/1999/xlink" xlink:title="posterior eye row" id="ABBRID0EG1DI" xlink:type="simple">PER</abbrev> recurved in dorsal view, <abbrev xmlns:xlink="http://www.w3.org/1999/xlink" xlink:title="posterior median eyes" id="ABBRID0EK1DI" xlink:type="simple">PME</abbrev> distinctly larger than <abbrev xmlns:xlink="http://www.w3.org/1999/xlink" xlink:title="posterior lateral eyes" id="ABBRID0EO1DI" xlink:type="simple">PLE</abbrev>, <abbrev xmlns:xlink="http://www.w3.org/1999/xlink" xlink:title="posterior median eyes" id="ABBRID0ES1DI" xlink:type="simple">PME</abbrev> separated by one diameter. Legs: formula usually IV, I, II, III; all tarsi scopulate; anterior metatarsi with a pair of basal ventral spines; tibiae I and II with two pairs of strong ventral spines; tibiae and metatarsi of posterior legs with more spines than anterior legs, but spination varies among different individuals. Abdomen: lanceolate, tapered posteriorly, uniformly white, dorsum with numerous indistinct patches, or anteriorly with a longitudinal, grey heart mark; venter, sides white, without distinct markings. Spinnerets: anterior lateral spinnerets short and coniform; posterior lateral spinnerets cylindrical, relatively long; anterior median spinnerets small, sandwiched between anterior lateral spinnerets and posterior lateral spinnerets.</p><p>Male palp: Femur and patella unmodified. Tibia short, no longer than 1/2 of cymbium length, with two apophyses: ventral apophysis stout, with blunt tip, typically thumb-like; retrolateral apophysis weak, shape variable, tip relatively pointed. Cymbium unmodified, ~ 1.8× longer than wide, with dense dorsal setae. Bulb elongate-oval, embolic area located distally on tegulum. Tegular apophysis large, longer than 1/2 of tegulum width, arising at ~ 1 o’clock position, gradually tapered toward apex, pointed prolatero-distally, covering embolic base. Embolus with bulky base and sharp tip, curved behind tegular apophysis, tip extended to apex of cymbium. Conductor small, situated retrolaterally on tegulum.</p><p>Epigyne: Plate with shallow, very large depression or atrium, covering &gt; 80% of plate. Spermathecae situated anteriorly, with subglobular head and twisted base. Bursae situated posteriorly, surface wrinkled, ribbed, pigmented, sclerotised inside. Fertilisation ducts small, acicular, on distal end of spermathecal base.</p></tp:treatment-sec><tp:treatment-sec sec-type="comments" id="SECID0EY1DI"><title>Comments.</title><p>The large <abbrev xmlns:xlink="http://www.w3.org/1999/xlink" xlink:title="posterior median eyes" id="ABBRID0E51DI" xlink:type="simple">PME</abbrev> and the presence of a claw-shaped embolus located behind the tegulum indicate that the new genus is likely closely related to <italic><tp:taxon-name><tp:taxon-name-part taxon-name-part-type="genus" reg="Pristidia">Pristidia</tp:taxon-name-part></tp:taxon-name></italic>. Somatic characters are either poorly delineated or variable, making the differentiation of <italic><tp:taxon-name><tp:taxon-name-part taxon-name-part-type="genus" reg="Sinostidia">Sinostidia</tp:taxon-name-part></tp:taxon-name></italic> gen. nov. and <italic><tp:taxon-name><tp:taxon-name-part taxon-name-part-type="genus" reg="Pristidia">Pristidia</tp:taxon-name-part></tp:taxon-name></italic> difficult. However, the two new species share a distinct set of genitalic characters and can be easily separated from <italic><tp:taxon-name><tp:taxon-name-part taxon-name-part-type="genus" reg="Pristidia">Pristidia</tp:taxon-name-part></tp:taxon-name></italic>, thus, we established a new genus to accommodate them.</p></tp:treatment-sec><tp:treatment-sec sec-type="Composition" id="SECID0E52DI"><title>Composition.</title><p>Two species, <italic><tp:taxon-name><tp:taxon-name-part taxon-name-part-type="genus" reg="Sinostidia">Sinostidia</tp:taxon-name-part><tp:taxon-name-part taxon-name-part-type="species" reg="shuangjiao">shuangjiao</tp:taxon-name-part></tp:taxon-name></italic> Yu &amp; Li, sp. nov. (type species) and <italic><tp:taxon-name><tp:taxon-name-part taxon-name-part-type="genus" reg="Sinostidia">Sinostidia</tp:taxon-name-part><tp:taxon-name-part taxon-name-part-type="species" reg="dujiao">dujiao</tp:taxon-name-part></tp:taxon-name></italic> Yu &amp; Li, sp. nov.</p></tp:treatment-sec><tp:treatment-sec sec-type="distribution" id="SECID0E13DI"><title>Distribution.</title><p>China (Yunnan).</p></tp:treatment-sec><tp:treatment-sec><!--Section generated to contain objects referenced in tp:taxon-treatment.--><fig id="F23" position="float" orientation="portrait"><object-id xmlns:xlink="http://www.w3.org/1999/xlink" content-type="doi" xlink:type="simple">10.3897/zookeys.1062.66845.figure23</object-id><object-id xmlns:xlink="http://www.w3.org/1999/xlink" content-type="arpha" xlink:type="simple">3DD0EDD4-8A12-57C2-BFA3-89210F56AC72</object-id><label>Figure 23.</label><caption><p>Male palp of the holotype of <italic><tp:taxon-name><tp:taxon-name-part taxon-name-part-type="genus" reg="Sinostidia">Sinostidia</tp:taxon-name-part><tp:taxon-name-part taxon-name-part-type="species" reg="dujiao">dujiao</tp:taxon-name-part></tp:taxon-name></italic> sp. nov. <bold>A</bold> prolateral view <bold>B</bold> retrolateral view <bold>C</bold> bulb, prolateral view <bold>D</bold> bulb, ventral view <bold>E</bold> bulb, retrolateral view. Abbreviations: C = conductor; E = embolus; <abbrev xmlns:xlink="http://www.w3.org/1999/xlink" xlink:title="embolic base" id="ABBRID0ESEAK" xlink:type="simple">EB</abbrev> = embolic base; <abbrev xmlns:xlink="http://www.w3.org/1999/xlink" xlink:title="retrolateral tibial apophysis" id="ABBRID0EWEAK" xlink:type="simple">RTA</abbrev> = retrolateral tibial apophysis; <abbrev xmlns:xlink="http://www.w3.org/1999/xlink" xlink:title="tegular apophysis" id="ABBRID0E1EAK" xlink:type="simple">TA</abbrev> = tegular apophysis; <abbrev xmlns:xlink="http://www.w3.org/1999/xlink" xlink:title="ventral tibial apophysis" id="ABBRID0E5EAK" xlink:type="simple">VTA</abbrev> = ventral tibial apophysis. Scale bars: 0.10 mm (equal for <bold>A, B</bold>, equal for <bold>C–E</bold>).</p></caption><graphic xmlns:xlink="http://www.w3.org/1999/xlink" xlink:href="zookeys-1062-073-g023.jpg" position="float" orientation="portrait" xlink:type="simple" id="oo_599527.jpg"><uri content-type="original_file" xlink:type="simple">https://binary.pensoft.net/fig/599527</uri></graphic></fig><fig id="F24" position="float" orientation="portrait"><object-id xmlns:xlink="http://www.w3.org/1999/xlink" content-type="doi" xlink:type="simple">10.3897/zookeys.1062.66845.figure24</object-id><object-id xmlns:xlink="http://www.w3.org/1999/xlink" content-type="arpha" xlink:type="simple">1CC1298B-6918-5C18-AAC3-C6315013D785</object-id><label>Figure 24.</label><caption><p><italic><tp:taxon-name><tp:taxon-name-part taxon-name-part-type="genus" reg="Sinostidia">Sinostidia</tp:taxon-name-part><tp:taxon-name-part taxon-name-part-type="species" reg="dujiao">dujiao</tp:taxon-name-part></tp:taxon-name></italic> sp. nov., female paratype and male holotype, epigyne (<bold>A–D</bold>), male habitus (<bold>E, F</bold>) and female habitus (<bold>G, H</bold>) <bold>A</bold> intact, ventral view <bold>B</bold> cleared, ventral view <bold>C</bold> cleared, dorsal view <bold>D</bold> cleared, dorsal view <bold>E</bold> dorsal view <bold>F</bold> lateral view <bold>G</bold> dorsal view <bold>H</bold> ventral view. Abbreviations: <abbrev xmlns:xlink="http://www.w3.org/1999/xlink" xlink:title="bursa" id="ABBRID0EUGAK" xlink:type="simple">BS</abbrev> = bursa; <abbrev xmlns:xlink="http://www.w3.org/1999/xlink" xlink:title="copulatory duct" id="ABBRID0EYGAK" xlink:type="simple">CD</abbrev> = copulatory duct; <abbrev xmlns:xlink="http://www.w3.org/1999/xlink" xlink:title="copulatory opening" id="ABBRID0E3GAK" xlink:type="simple">CO</abbrev> = copulatory opening; <abbrev xmlns:xlink="http://www.w3.org/1999/xlink" xlink:title="spermathecal base" id="ABBRID0EAHAK" xlink:type="simple">SB</abbrev> = spermathecal base; <abbrev xmlns:xlink="http://www.w3.org/1999/xlink" xlink:title="spermathecal head" id="ABBRID0EEHAK" xlink:type="simple">SH</abbrev> = spermathecal head; <abbrev xmlns:xlink="http://www.w3.org/1999/xlink" xlink:title="spermatheca" id="ABBRID0EIHAK" xlink:type="simple">SP</abbrev> = spermatheca. Scale bars: 0.10 mm (equal for <bold>A–D</bold>); 1 mm (equal for <bold>E, F</bold>, equal for <bold>G, H</bold>).</p></caption><graphic xmlns:xlink="http://www.w3.org/1999/xlink" xlink:href="zookeys-1062-073-g024.jpg" position="float" orientation="portrait" xlink:type="simple" id="oo_599528.jpg"><uri content-type="original_file" xlink:type="simple">https://binary.pensoft.net/fig/599528</uri></graphic></fig></tp:treatment-sec></tp:taxon-treatment>
