# Supplementary material for: On the clubionid spiders (Araneae, Clubionidae) from Xishuangbanna, China, with descriptions of two new genera and seven new species
Source: Zookeys. 2021 Oct 14;1062:73–122. doi: 10.3897/zookeys.1062.66845 (PMC8530997; doi:10.3897/zookeys.1062.66845)
Supplement: XML Treatment for Sinostidia shuangjiao [file zookeys.1062.66845-treatment19.xml]

<!DOCTYPE tp:taxon-treatment
  PUBLIC "-//TaxonX//DTD Taxonomic Treatment Publishing DTD v0 20100105//EN" "tax-treatment-NSO.dtd">
<tp:taxon-treatment xmlns:tp="http://www.plazi.org/taxpub"><tp:treatment-meta><kwd-group><label>Taxon classification</label><kwd><named-content xmlns:xlink="http://www.w3.org/1999/xlink" content-type="kingdom">Animalia</named-content></kwd><kwd><named-content xmlns:xlink="http://www.w3.org/1999/xlink" content-type="order">Araneae</named-content></kwd><kwd><named-content xmlns:xlink="http://www.w3.org/1999/xlink" content-type="family">Clubionidae</named-content></kwd></kwd-group><mixed-citation publication-type="journal"><person-group><name><surname>Zhang</surname><given-names>Jianshuang</given-names></name><name><surname>Yu</surname><given-names>Hao</given-names></name><name><surname>Li</surname><given-names>Shuqiang</given-names></name></person-group><article-title>On the clubionid spiders (<tp:taxon-name><tp:taxon-name-part taxon-name-part-type="order">Araneae</tp:taxon-name-part></tp:taxon-name>, <tp:taxon-name><tp:taxon-name-part taxon-name-part-type="family">Clubionidae</tp:taxon-name-part></tp:taxon-name>) from Xishuangbanna, China, with descriptions of two new genera and seven new species</article-title><source>Zookeys</source><day>14</day><month>10</month><year>2021</year><volume>1062</volume><fpage>73</fpage><lpage>122</lpage><pub-id pub-id-type="doi">10.3897/zookeys.1062.66845</pub-id></mixed-citation></tp:treatment-meta><tp:nomenclature><tp:taxon-name>
              <object-id xmlns:xlink="http://www.w3.org/1999/xlink" content-type="arpha" xlink:type="simple">50679D87-4597-5628-A490-1100633B595B</object-id>
              <tp:taxon-name-part taxon-name-part-type="genus" reg="Sinostidia">Sinostidia</tp:taxon-name-part>
              <tp:taxon-name-part taxon-name-part-type="species" reg="shuangjiao">shuangjiao</tp:taxon-name-part>
              <object-id xmlns:xlink="http://www.w3.org/1999/xlink" content-type="zoobank" xlink:type="simple">http://zoobank.org/972703D3-3FD3-41A7-9580-94AE85F8C561</object-id>
            </tp:taxon-name><tp:taxon-authority>Yu &amp; Li</tp:taxon-authority><tp:taxon-status xmlns:xlink="http://www.w3.org/1999/xlink" xlink:type="simple">sp. nov.</tp:taxon-status><xref ref-type="fig" rid="F21">Figs 21</xref><xref ref-type="fig" rid="F22">, 22</xref></tp:nomenclature><tp:treatment-sec sec-type="type material" id="SECID0EQ5DI"><title>Type material.</title><p><bold><italic>Holotype</italic></bold>: ♂ (<named-content xmlns:xlink="http://www.w3.org/1999/xlink" content-type="dwc:institutional_code" xlink:type="simple">IZCAS</named-content>-Ar34738), China: <bold>Yunnan</bold>: Xishuangbanna: Mengla County: Menglun Town: Menglun Nature Reserve: <italic><tp:taxon-name><tp:taxon-name-part taxon-name-part-type="genus" reg="Anogeissus">Anogeissus</tp:taxon-name-part><tp:taxon-name-part taxon-name-part-type="species" reg="acuminata">acuminata</tp:taxon-name-part></tp:taxon-name></italic> plantation (~ 20 years old) (<named-content xmlns:xlink="http://www.w3.org/1999/xlink" content-type="dwc:verbatimCoordinates" xlink:type="simple"><named-content content-type="geo-json" specific-use="{&#34;type&#34;:&#34;Point&#34;,&#34;coordinates&#34;:[101.280167,21.899883]}" id="NCID0EL6DI" xlink:type="simple">21°53.993'N, 101°16.810'E</named-content></named-content>, 610 m), 19 August 2007, G. Zheng leg. <bold><italic>Paratype</italic></bold>: 1♀ (<named-content xmlns:xlink="http://www.w3.org/1999/xlink" content-type="dwc:institutional_code" xlink:type="simple">IZCAS</named-content>-Ar34739, YHCLU0155), G213 roadside, Leprosy village (<named-content xmlns:xlink="http://www.w3.org/1999/xlink" content-type="dwc:verbatimCoordinates" xlink:type="simple"><named-content content-type="geo-json" specific-use="{&#34;type&#34;:&#34;Point&#34;,&#34;coordinates&#34;:[101.288267,21.893167]}" id="NCID0EW6DI" xlink:type="simple">21°53.590'N, 101°17.296'E</named-content></named-content>, 540 m), 4 May 2019, H. Yu leg.</p></tp:treatment-sec><tp:treatment-sec sec-type="material" id="SECID0E26DI"><title>Other material examined.</title><p>1♂ (YHCLU0151), same data as the paratype.</p></tp:treatment-sec><tp:treatment-sec sec-type="etymology" id="SECID0EBAAK"><title>Etymology.</title><p>The specific name is derived from the Chinese pinyin <italic>shuâng ji</italic>ǎ<italic>o</italic>, meaning two-horned, referring to the forked tegular apophysis; noun in apposition.</p></tp:treatment-sec><tp:treatment-sec sec-type="diagnosis" id="SECID0ELAAK"><title>Diagnosis.</title><p><italic><tp:taxon-name><tp:taxon-name-part taxon-name-part-type="genus" reg="Sinostidia">Sinostidia</tp:taxon-name-part><tp:taxon-name-part taxon-name-part-type="species" reg="shuangjiao">shuangjiao</tp:taxon-name-part></tp:taxon-name></italic> sp. nov. closely resembles <italic><tp:taxon-name><tp:taxon-name-part taxon-name-part-type="genus" reg="Sinostidia">S.</tp:taxon-name-part><tp:taxon-name-part taxon-name-part-type="species" reg="dujiao">dujiao</tp:taxon-name-part></tp:taxon-name></italic> sp. nov. (Figs <xref ref-type="fig" rid="F23">23</xref>, <xref ref-type="fig" rid="F24">24</xref>) but can be distinguished by the shape of the copulatory organs. Males of the new species differ from those of <italic><tp:taxon-name><tp:taxon-name-part taxon-name-part-type="genus" reg="Sinostidia">S.</tp:taxon-name-part><tp:taxon-name-part taxon-name-part-type="species" reg="dujiao">dujiao</tp:taxon-name-part></tp:taxon-name></italic> sp. nov. by: (1) the bifid tip of the tegular apophysis represented by two tooth-shaped apophyses (vs. not bifid) (cf. Figs <xref ref-type="fig" rid="F21">21A–E</xref> and <xref ref-type="fig" rid="F23">23C–E</xref>); (2) the filiform or claw-shaped embolic tip (vs. large and conical, cf. Figs <xref ref-type="fig" rid="F21">21B–E</xref> and <xref ref-type="fig" rid="F23">23B–E</xref>); (3) the conductor is transparent and membranous (vs. thick and partly membranous) (cf. Figs <xref ref-type="fig" rid="F21">21D, E</xref> and <xref ref-type="fig" rid="F23">23D, E</xref>). The female of the new species can be differentiated from <italic><tp:taxon-name><tp:taxon-name-part taxon-name-part-type="genus" reg="Sinostidia">S.</tp:taxon-name-part><tp:taxon-name-part taxon-name-part-type="species" reg="dujiao">dujiao</tp:taxon-name-part></tp:taxon-name></italic> sp. nov. by lacking an atrium (vs. atrium present) (cf. Figs <xref ref-type="fig" rid="F22">22A, B</xref> and <xref ref-type="fig" rid="F24">24A, B</xref>), the copulatory openings located laterally on the epigynal plate (vs. located at anterior atrial border) (cf. Figs <xref ref-type="fig" rid="F22">22A, B</xref> and <xref ref-type="fig" rid="F24">24A, B</xref>), and by the globular bursae which are smaller than the spermathecae (vs. reniform burse distinctly larger than the spermathecae) (cf. Figs <xref ref-type="fig" rid="F22">22C, D</xref> and <xref ref-type="fig" rid="F24">24C, D</xref>).</p><fig id="F23" position="float" orientation="portrait"><object-id xmlns:xlink="http://www.w3.org/1999/xlink" content-type="doi" xlink:type="simple">10.3897/zookeys.1062.66845.figure23</object-id><object-id xmlns:xlink="http://www.w3.org/1999/xlink" content-type="arpha" xlink:type="simple">3DD0EDD4-8A12-57C2-BFA3-89210F56AC72</object-id><label>Figure 23.</label><caption><p>Male palp of the holotype of <italic><tp:taxon-name><tp:taxon-name-part taxon-name-part-type="genus" reg="Sinostidia">Sinostidia</tp:taxon-name-part><tp:taxon-name-part taxon-name-part-type="species" reg="dujiao">dujiao</tp:taxon-name-part></tp:taxon-name></italic> sp. nov. <bold>A</bold> prolateral view <bold>B</bold> retrolateral view <bold>C</bold> bulb, prolateral view <bold>D</bold> bulb, ventral view <bold>E</bold> bulb, retrolateral view. Abbreviations: C = conductor; E = embolus; <abbrev xmlns:xlink="http://www.w3.org/1999/xlink" xlink:title="embolic base" id="ABBRID0ESEAK" xlink:type="simple">EB</abbrev> = embolic base; <abbrev xmlns:xlink="http://www.w3.org/1999/xlink" xlink:title="retrolateral tibial apophysis" id="ABBRID0EWEAK" xlink:type="simple">RTA</abbrev> = retrolateral tibial apophysis; <abbrev xmlns:xlink="http://www.w3.org/1999/xlink" xlink:title="tegular apophysis" id="ABBRID0E1EAK" xlink:type="simple">TA</abbrev> = tegular apophysis; <abbrev xmlns:xlink="http://www.w3.org/1999/xlink" xlink:title="ventral tibial apophysis" id="ABBRID0E5EAK" xlink:type="simple">VTA</abbrev> = ventral tibial apophysis. Scale bars: 0.10 mm (equal for <bold>A, B</bold>, equal for <bold>C–E</bold>).</p></caption><graphic xmlns:xlink="http://www.w3.org/1999/xlink" xlink:href="zookeys-1062-073-g023.jpg" position="float" orientation="portrait" xlink:type="simple" id="oo_599527.jpg"><uri content-type="original_file" xlink:type="simple">https://binary.pensoft.net/fig/599527</uri></graphic></fig><fig id="F24" position="float" orientation="portrait"><object-id xmlns:xlink="http://www.w3.org/1999/xlink" content-type="doi" xlink:type="simple">10.3897/zookeys.1062.66845.figure24</object-id><object-id xmlns:xlink="http://www.w3.org/1999/xlink" content-type="arpha" xlink:type="simple">1CC1298B-6918-5C18-AAC3-C6315013D785</object-id><label>Figure 24.</label><caption><p><italic><tp:taxon-name><tp:taxon-name-part taxon-name-part-type="genus" reg="Sinostidia">Sinostidia</tp:taxon-name-part><tp:taxon-name-part taxon-name-part-type="species" reg="dujiao">dujiao</tp:taxon-name-part></tp:taxon-name></italic> sp. nov., female paratype and male holotype, epigyne (<bold>A–D</bold>), male habitus (<bold>E, F</bold>) and female habitus (<bold>G, H</bold>) <bold>A</bold> intact, ventral view <bold>B</bold> cleared, ventral view <bold>C</bold> cleared, dorsal view <bold>D</bold> cleared, dorsal view <bold>E</bold> dorsal view <bold>F</bold> lateral view <bold>G</bold> dorsal view <bold>H</bold> ventral view. Abbreviations: <abbrev xmlns:xlink="http://www.w3.org/1999/xlink" xlink:title="bursa" id="ABBRID0EUGAK" xlink:type="simple">BS</abbrev> = bursa; <abbrev xmlns:xlink="http://www.w3.org/1999/xlink" xlink:title="copulatory duct" id="ABBRID0EYGAK" xlink:type="simple">CD</abbrev> = copulatory duct; <abbrev xmlns:xlink="http://www.w3.org/1999/xlink" xlink:title="copulatory opening" id="ABBRID0E3GAK" xlink:type="simple">CO</abbrev> = copulatory opening; <abbrev xmlns:xlink="http://www.w3.org/1999/xlink" xlink:title="spermathecal base" id="ABBRID0EAHAK" xlink:type="simple">SB</abbrev> = spermathecal base; <abbrev xmlns:xlink="http://www.w3.org/1999/xlink" xlink:title="spermathecal head" id="ABBRID0EEHAK" xlink:type="simple">SH</abbrev> = spermathecal head; <abbrev xmlns:xlink="http://www.w3.org/1999/xlink" xlink:title="spermatheca" id="ABBRID0EIHAK" xlink:type="simple">SP</abbrev> = spermatheca. Scale bars: 0.10 mm (equal for <bold>A–D</bold>); 1 mm (equal for <bold>E, F</bold>, equal for <bold>G, H</bold>).</p></caption><graphic xmlns:xlink="http://www.w3.org/1999/xlink" xlink:href="zookeys-1062-073-g024.jpg" position="float" orientation="portrait" xlink:type="simple" id="oo_599528.jpg"><uri content-type="original_file" xlink:type="simple">https://binary.pensoft.net/fig/599528</uri></graphic></fig></tp:treatment-sec><tp:treatment-sec sec-type="description" id="SECID0EXHAK"><title>Description.</title><p><bold>Male</bold> (holotype) (Fig. <xref ref-type="fig" rid="F22">22E, F</xref>). Total length 4.73; carapace 1.75 long, 1.49 wide; opisthosoma 2.98 long, 1.16 wide. Carapace pyriform, ocular region distinctly narrowed; light orange, slightly darker frontally, without distinct pattern; fovea reddish. Eyes: <abbrev xmlns:xlink="http://www.w3.org/1999/xlink" xlink:title="anterior eye row" id="ABBRID0EDIAK" xlink:type="simple">AER</abbrev> slightly recurved, <abbrev xmlns:xlink="http://www.w3.org/1999/xlink" xlink:title="posterior eye row" id="ABBRID0EHIAK" xlink:type="simple">PER</abbrev> slightly wider than <abbrev xmlns:xlink="http://www.w3.org/1999/xlink" xlink:title="anterior eye row" id="ABBRID0ELIAK" xlink:type="simple">AER</abbrev> and procurved in dorsal view. <abbrev xmlns:xlink="http://www.w3.org/1999/xlink" xlink:title="anterior median eyes" id="ABBRID0EPIAK" xlink:type="simple">AME</abbrev> dark, other eyes light; with black rings. Eye sizes and interdistances: <abbrev xmlns:xlink="http://www.w3.org/1999/xlink" xlink:title="anterior median eyes" id="ABBRID0ETIAK" xlink:type="simple">AME</abbrev> 0.09, <abbrev xmlns:xlink="http://www.w3.org/1999/xlink" xlink:title="anterior lateral eyes" id="ABBRID0EXIAK" xlink:type="simple">ALE</abbrev> 0.09, <abbrev xmlns:xlink="http://www.w3.org/1999/xlink" xlink:title="posterior median eyes" id="ABBRID0E2IAK" xlink:type="simple">PME</abbrev> 0.12, <abbrev xmlns:xlink="http://www.w3.org/1999/xlink" xlink:title="posterior lateral eyes" id="ABBRID0E6IAK" xlink:type="simple">PLE</abbrev> 0.11, <abbrev xmlns:xlink="http://www.w3.org/1999/xlink" xlink:title="anterior median eyes" id="ABBRID0EDJAK" xlink:type="simple">AME</abbrev>–<abbrev xmlns:xlink="http://www.w3.org/1999/xlink" xlink:title="anterior median eyes" id="ABBRID0EHJAK" xlink:type="simple">AME</abbrev> 0.03, <abbrev xmlns:xlink="http://www.w3.org/1999/xlink" xlink:title="anterior median eyes" id="ABBRID0ELJAK" xlink:type="simple">AME</abbrev>–<abbrev xmlns:xlink="http://www.w3.org/1999/xlink" xlink:title="anterior lateral eyes" id="ABBRID0EPJAK" xlink:type="simple">ALE</abbrev> 0.02, <abbrev xmlns:xlink="http://www.w3.org/1999/xlink" xlink:title="posterior median eyes" id="ABBRID0ETJAK" xlink:type="simple">PME</abbrev>–<abbrev xmlns:xlink="http://www.w3.org/1999/xlink" xlink:title="posterior median eyes" id="ABBRID0EXJAK" xlink:type="simple">PME</abbrev> 0.14, <abbrev xmlns:xlink="http://www.w3.org/1999/xlink" xlink:title="posterior median eyes" id="ABBRID0E2JAK" xlink:type="simple">PME</abbrev>–<abbrev xmlns:xlink="http://www.w3.org/1999/xlink" xlink:title="posterior lateral eyes" id="ABBRID0E6JAK" xlink:type="simple">PLE</abbrev> 0.08, <abbrev xmlns:xlink="http://www.w3.org/1999/xlink" xlink:title="length of MOQ" id="ABBRID0EDKAK" xlink:type="simple">MOQL</abbrev> 0.32, <abbrev xmlns:xlink="http://www.w3.org/1999/xlink" xlink:title="anterior width of median ocular quadrangle" id="ABBRID0EHKAK" xlink:type="simple">MOQA</abbrev> 0.28, <abbrev xmlns:xlink="http://www.w3.org/1999/xlink" xlink:title="posterior width of median ocular quadrangle" id="ABBRID0ELKAK" xlink:type="simple">MOQP</abbrev> 0.41. Chelicerae red-brown. Labium and endites light orange. Sternum yellowish white. Legs yellowish orange. Leg measurements: I 7.05 (1.95, 2.91, 1.43, 0.77), II 6.61 (1.86, 2.1, 1.44, 0.70), III 5.27 (1.55, 1.72, 1.44, 0.56), IV 7.67 (2.12, 2.59, 2.23, 0.73). Abdomen (Fig. <xref ref-type="fig" rid="F22">22E, F</xref>) lanceolate, dorsum with numerous inconspicuous patches; venter white; all spinnerets without distinct markings.</p><p>Palp (Fig. <xref ref-type="fig" rid="F21">21A–E</xref>): Retrolateral tibial apophysis claw-shaped, retrolaterally pointed, ~ 1/2 of tibia length, with curved, sharp apex; ventral tibial apophysis pointed anteriorly, thumb-like, ~ 1/3 of tibia length. Bulb oval, ~ 2× longer than wide, sperm duct indistinct in ventral view. Tegular apophysis large, as long as tegulum width, originating retrolaterally on tegulum, with bifurcated distally, covering embolic base. Embolus claw-shaped, tip extended to apex of cymbium, directed antero-prolaterally; embolic base as long as free (filamentous) part of embolus, represented by enlarged tubercle located prolaterally (~ 10 o’clock relative to tegulum). Conductor membranous, ~ 1/2 embolus length, originating distally on tegulum, base wide, apex narrowed, folded.</p><p><bold>Female</bold> (paratype <named-content xmlns:xlink="http://www.w3.org/1999/xlink" content-type="dwc:institutional_code" xlink:type="simple">IZCAS</named-content>-Ar34739). Total length 5.60; carapace 2.36 long, 1.74 wide; opisthosoma 3.21 long, 1.54 wide. General characters as in males, but slightly larger and lighter (Fig. <xref ref-type="fig" rid="F22">22G, H</xref>). Eye sizes and interdistances: <abbrev xmlns:xlink="http://www.w3.org/1999/xlink" xlink:title="anterior median eyes" id="ABBRID0EBLAK" xlink:type="simple">AME</abbrev> 0.11, <abbrev xmlns:xlink="http://www.w3.org/1999/xlink" xlink:title="anterior lateral eyes" id="ABBRID0EFLAK" xlink:type="simple">ALE</abbrev> 0.13, <abbrev xmlns:xlink="http://www.w3.org/1999/xlink" xlink:title="posterior median eyes" id="ABBRID0EJLAK" xlink:type="simple">PME</abbrev> 0.13, <abbrev xmlns:xlink="http://www.w3.org/1999/xlink" xlink:title="posterior lateral eyes" id="ABBRID0ENLAK" xlink:type="simple">PLE</abbrev> 0.09, <abbrev xmlns:xlink="http://www.w3.org/1999/xlink" xlink:title="anterior median eyes" id="ABBRID0ERLAK" xlink:type="simple">AME</abbrev>–<abbrev xmlns:xlink="http://www.w3.org/1999/xlink" xlink:title="anterior median eyes" id="ABBRID0EVLAK" xlink:type="simple">AME</abbrev> 0.06, <abbrev xmlns:xlink="http://www.w3.org/1999/xlink" xlink:title="anterior median eyes" id="ABBRID0EZLAK" xlink:type="simple">AME</abbrev>–<abbrev xmlns:xlink="http://www.w3.org/1999/xlink" xlink:title="anterior lateral eyes" id="ABBRID0E4LAK" xlink:type="simple">ALE</abbrev> 0.05, <abbrev xmlns:xlink="http://www.w3.org/1999/xlink" xlink:title="posterior median eyes" id="ABBRID0EBMAK" xlink:type="simple">PME</abbrev>–<abbrev xmlns:xlink="http://www.w3.org/1999/xlink" xlink:title="posterior median eyes" id="ABBRID0EFMAK" xlink:type="simple">PME</abbrev> 0.21, <abbrev xmlns:xlink="http://www.w3.org/1999/xlink" xlink:title="posterior median eyes" id="ABBRID0EJMAK" xlink:type="simple">PME</abbrev>–<abbrev xmlns:xlink="http://www.w3.org/1999/xlink" xlink:title="posterior lateral eyes" id="ABBRID0ENMAK" xlink:type="simple">PLE</abbrev> 0.11, <abbrev xmlns:xlink="http://www.w3.org/1999/xlink" xlink:title="length of MOQ" id="ABBRID0ERMAK" xlink:type="simple">MOQL</abbrev> 0.34, <abbrev xmlns:xlink="http://www.w3.org/1999/xlink" xlink:title="anterior width of median ocular quadrangle" id="ABBRID0EVMAK" xlink:type="simple">MOQA</abbrev> 0.36, <abbrev xmlns:xlink="http://www.w3.org/1999/xlink" xlink:title="posterior width of median ocular quadrangle" id="ABBRID0EZMAK" xlink:type="simple">MOQP</abbrev> 0.52. Legs uniformly white. Leg measurements: I 6.97 (1.97, 2.85, 1.38, 0.77), II 6.16 (1.70, 2.43, 1.34, 0.69), III 5.41 (1.66, 1.71, 1.50, 0.53), IV 7.97 (2.01, 2.80, 2.22, 0.95).</p><p>Epigyne (Fig. <xref ref-type="fig" rid="F22">22A–D</xref>): Plate distinctly wider than long, with shallow depression located anteriorly. Depression broad, width almost equal to the plate width, ellipsoid, ~ 1.6× wider than long; bounded by numerous, relatively long setae, sparse anteriorly, dense posteriorly and laterally. Copulatory openings small but distinct, located laterally in depression, separated by ~ 15 diameters, leading to short copulatory ducts which descend obliquely to spermathecae. Spermathecae consisting of twisted base and globular head; spermathecal heads separated by 2/3 of their diameter. Bursae globular, close together, translucent. Fertilisation ducts indistinct.</p></tp:treatment-sec><tp:treatment-sec sec-type="distribution" id="SECID0EDNAK"><title>Distribution.</title><p>Known only from the type locality.</p></tp:treatment-sec><tp:treatment-sec><!--Section generated to contain objects referenced in tp:taxon-treatment.--><fig id="F21" position="float" orientation="portrait"><object-id xmlns:xlink="http://www.w3.org/1999/xlink" content-type="doi" xlink:type="simple">10.3897/zookeys.1062.66845.figure21</object-id><object-id xmlns:xlink="http://www.w3.org/1999/xlink" content-type="arpha" xlink:type="simple">9CBE8767-1C35-5490-B3CF-2026F4E8DECD</object-id><label>Figure 21.</label><caption><p>Male palp of the holotype of <italic><tp:taxon-name><tp:taxon-name-part taxon-name-part-type="genus" reg="Sinostidia">Sinostidia</tp:taxon-name-part><tp:taxon-name-part taxon-name-part-type="species" reg="shuangjiao">shuangjiao</tp:taxon-name-part></tp:taxon-name></italic> sp. nov. <bold>A</bold> prolateral view <bold>B</bold> retrolateral view <bold>C</bold> bulb, prolateral view <bold>D</bold> bulb, ventral view <bold>E</bold> bulb, retrolateral view. Abbreviations: C = conductor; E = embolus; <abbrev xmlns:xlink="http://www.w3.org/1999/xlink" xlink:title="embolic base" id="ABBRID0EDWDI" xlink:type="simple">EB</abbrev> = embolic base; <abbrev xmlns:xlink="http://www.w3.org/1999/xlink" xlink:title="retrolateral tibial apophysis" id="ABBRID0EHWDI" xlink:type="simple">RTA</abbrev> = retrolateral tibial apophysis; <abbrev xmlns:xlink="http://www.w3.org/1999/xlink" xlink:title="tegular apophysis" id="ABBRID0ELWDI" xlink:type="simple">TA</abbrev> = tegular apophysis; <abbrev xmlns:xlink="http://www.w3.org/1999/xlink" xlink:title="ventral tibial apophysis" id="ABBRID0EPWDI" xlink:type="simple">VTA</abbrev> = ventral tibial apophysis. Scale bars: 0.10 mm (equal for <bold>A, B</bold>, equal for <bold>C–E</bold>).</p></caption><graphic xmlns:xlink="http://www.w3.org/1999/xlink" xlink:href="zookeys-1062-073-g021.jpg" position="float" orientation="portrait" xlink:type="simple" id="oo_599525.jpg"><uri content-type="original_file" xlink:type="simple">https://binary.pensoft.net/fig/599525</uri></graphic></fig><fig id="F22" position="float" orientation="portrait"><object-id xmlns:xlink="http://www.w3.org/1999/xlink" content-type="doi" xlink:type="simple">10.3897/zookeys.1062.66845.figure22</object-id><object-id xmlns:xlink="http://www.w3.org/1999/xlink" content-type="arpha" xlink:type="simple">0746B92F-B26E-5365-A648-F7373B3E6CD6</object-id><label>Figure 22.</label><caption><p><italic><tp:taxon-name><tp:taxon-name-part taxon-name-part-type="genus" reg="Sinostidia">Sinostidia</tp:taxon-name-part><tp:taxon-name-part taxon-name-part-type="species" reg="shuangjiao">shuangjiao</tp:taxon-name-part></tp:taxon-name></italic> sp. nov., female paratype and male holotype, epigyne (<bold>A–D</bold>), male habitus (<bold>E, F</bold>) and female habitus (<bold>G, H</bold>) <bold>A</bold> intact, ventral view <bold>B</bold> cleared, ventral view <bold>C</bold> cleared, dorsal view <bold>D</bold> cleared, dorsal view <bold>E</bold> dorsal view <bold>F</bold> lateral view <bold>G</bold> dorsal view <bold>H</bold> ventral view. Abbreviations: <abbrev xmlns:xlink="http://www.w3.org/1999/xlink" xlink:title="bursa" id="ABBRID0EFYDI" xlink:type="simple">BS</abbrev> = bursa; <abbrev xmlns:xlink="http://www.w3.org/1999/xlink" xlink:title="copulatory duct" id="ABBRID0EJYDI" xlink:type="simple">CD</abbrev> = copulatory duct; <abbrev xmlns:xlink="http://www.w3.org/1999/xlink" xlink:title="copulatory opening" id="ABBRID0ENYDI" xlink:type="simple">CO</abbrev> = copulatory opening; <abbrev xmlns:xlink="http://www.w3.org/1999/xlink" xlink:title="spermathecal base" id="ABBRID0ERYDI" xlink:type="simple">SB</abbrev> = spermathecal base; <abbrev xmlns:xlink="http://www.w3.org/1999/xlink" xlink:title="spermathecal head" id="ABBRID0EVYDI" xlink:type="simple">SH</abbrev> = spermathecal head; <abbrev xmlns:xlink="http://www.w3.org/1999/xlink" xlink:title="spermatheca" id="ABBRID0EZYDI" xlink:type="simple">SP</abbrev> = spermatheca. Scale bars: 0.10 mm (equal for <bold>A–D</bold>); 1 mm (equal for <bold>E, F</bold>, equal for <bold>G, H</bold>).</p></caption><graphic xmlns:xlink="http://www.w3.org/1999/xlink" xlink:href="zookeys-1062-073-g022.jpg" position="float" orientation="portrait" xlink:type="simple" id="oo_599526.jpg"><uri content-type="original_file" xlink:type="simple">https://binary.pensoft.net/fig/599526</uri></graphic></fig></tp:treatment-sec></tp:taxon-treatment>
